# Supplementary material for: Mechanism research on inhibition of gastric cancer in vitro by the extract of Pinellia ternata based on network pharmacology and cellular metabolomics
Source: Open Med (Wars). 2025 Feb 18;20(1):20241131. doi: 10.1515/med-2024-1131 (PMC11843166; doi:10.1515/med-2024-1131)
Supplement: Supplementary Table 1 [file med-2024-1131-s1.xlsx]

## Sheet: Sheet1
Gastric cancer cells
HGC-27											BGC-823
Measurement count: 1 Filter: 450							IC50=1.76				Measurement count: 1 Filter: 450				IC50=2.20
		PTE											PTE
	mg/ml	0	0.05	0.1	0.2	0.4	0.8	1.6	3.2				0	0.05	0.1	0.2	0.4	0.8	1.6	3.2
	Blank	0	1	2	4	8	16	32	64			Blank	0	1	2	4	8	16	32	64
A	0.039	0.041	0.039	0.044	0.041	0.046	0.042	0.042	0.042		A	0.04	0.041	0.041	0.043	0.04	0.041	0.046	0.046	0.046
B	0.039	0.884	0.713	0.691	0.638	0.609	0.502	0.472	0.414		B	0.04	1.786	1.695	1.689	1.387	1.254	1.15	1.039	0.895
C	0.04	0.942	0.693	0.694	0.609	0.648	0.577	0.485	0.408		C	0.039	1.834	1.656	1.683	1.351	1.213	1.148	0.997	0.813
D	0.039	0.934	0.774	0.756	0.597	0.633	0.586	0.443	0.426		D	0.043	1.718	1.789	1.531	1.416	1.281	1.179	1.022	0.863
E	0.041	0.948	0.737	0.748	0.664	0.642	0.595	0.491	0.403		E	0.04	1.774	1.7	1.641	1.345	1.253	1.168	0.996	0.859
F	0.042	0.892	0.692	0.684	0.698	0.574	0.561	0.528	0.396		F	0.04	1.825	1.739	1.618	1.376	1.214	1.142	1.023	0.801
G	0.04	0.879	0.699	0.657	0.672	0.614	0.487	0.478	0.431		G	0.04	1.779	1.728	1.587	1.372	1.289	1.182	1.018	0.834
H	0.041	0.05	0.045	0.044	0.045	0.043	0.045	0.044	0.044		H	0.041	0.041	0.044	0.043	0.044	0.043	0.045	0.044	0.044
