# Supplementary material for: Mechanism research on inhibition of gastric cancer in vitro by the extract of Pinellia ternata based on network pharmacology and cellular metabolomics
Source: Open Med (Wars). 2025 Feb 18;20(1):20241131. doi: 10.1515/med-2024-1131 (PMC11843166; doi:10.1515/med-2024-1131)
Supplement: Supplementary Table 3 [file med-2024-1131-s3.xlsx]

## Sheet: Sheet1
Index	Compounds	物质	Class I	物质一级分类	Class II	物质二级分类	Formula	Level	score	CAS	Control-H_vs_PTE-H	Control-B_vs_PTE-B	Control_vs_PTE	PTE-H1	PTE-H2	PTE-H3	PTE-H4	PTE-H5	PTE-H6	PTE-B1	PTE-B2	PTE-B3	PTE-B4	PTE-B5	PTE-B6	Ctrl-H1	Ctrl-H2	Ctrl-H3	Ctrl-H4	Ctrl-H5	Ctrl-H6	Ctrl-B1	Ctrl-B2	Ctrl-B3	Ctrl-B4	Ctrl-B5	Ctrl-B6	cpd_ID	Fold_Change
MW0110913	Anandamide	花生四烯酰乙醇胺	Alcohol and amines	醇、胺类	Amines	胺类	C22H37NO2	2	0.8926	94421-68-8	TRUE	TRUE	FALSE	39856.7	36927	40937.1	45312.9	36604.4	38579.9	316704	368582	350994	363965	357564	301635	193204	252069	174078	141703	194001	232940	238515	239968	265320	221686	251000	344035	C11695
MW0111241	Palmitoleoyl Ethanolamide	棕榈油酰乙醇酰胺	FA	脂肪酰类	Others	其他	C18H35NO2	2	0.6783	94421-67-7	TRUE	TRUE	TRUE	1824.21	738.755	810.24	1190.19	1863.16	1620.09	4213.92	4877.99	15390.5	2264.63	6571.38	4037.39	42.215	66.468	107.145	65.802	99.228	170.964	122.058	57.58	103.959	58.602	44.709	68.064	-
MW0063564	C24:1 Sphingomyelin	N-神经酰基-D-赤型鞘氨醇磷酸胆碱	SL	鞘脂类	SM	鞘磷脂	C47H93N2O6P	2	0.9193	94359-13-4	TRUE	TRUE	TRUE	49976.1	55225.4	58266.6	51445.4	48633.5	48514.1	57275.7	50429.4	50912.3	46830.5	30505.1	20111	76600.3	69524.8	54875.9	82245.9	70119.8	48330.6	61750.2	68413.3	56913.7	61834.1	57510.9	79121.3	C00550	0.721666
MW0110701	20-HETE ethanolamide	20-HETE乙醇酰胺	Alcohol and amines	醇、胺类	Amines	胺类	C22H37NO3	2	0.7439	942069-11-6	TRUE	TRUE	TRUE	1300.31	1225.66	936.682	598.339	976.192	788.132	1527.44	4351.52	4371.51	4437.53	2929.56	2035.18	5.692	115.591	139.848	111.571	6.306	157.43	187.581	174.502	89.221	253.044	114.935	75.83	-
MW0014042	cis-3-Hexen-1-ol	（E)-3-己烯-1-醇	Organic acid and Its derivatives	有机酸及其衍生物	Organic acid and Its derivatives	有机酸及其衍生物	C6H12O	2	0.8491	928-96-1	TRUE	FALSE	FALSE	5968.41	3047.05	3879.02	6039.13	5300.89	5992.68	8287.02	7858.89	11897.5	10840.3	8004.07	7483.45	10797.2	9302.92	9794.71	5811.02	6631.47	5568.2	6102.8	6751.31	12220.6	8019.26	17231.6	15371.2	C08492
MW0115115	Phenethyl rutinoside	苯乙基芸香苷	Benzene and substituted derivatives	苯及其衍生物	Benzene and substituted derivatives	苯及其衍生物	C20H30O10	2	0.8758	88510-08-1	TRUE	FALSE	FALSE	18428.2	27590.5	30982.9	22166.9	23982	14853.1	13019.6	19524.5	16079.7	16613	19837.5	14889.3	15169.7	20737	15242.4	15198.3	12784.9	14997.2	17397.5	17797.2	21431.6	18578.6	24426.7	19583.8	-
MW0009449	Phthalic acid	邻苯二甲酸	Organic acid and Its derivatives	有机酸及其衍生物	Organic acid and Its derivatives	有机酸及其衍生物	C8H6O4	2	0.9725	88-99-3	TRUE	TRUE	TRUE	113642	127709	217819	294093	124972	224518	135697	263080	330017	160744	277387	224385	83234.9	92381.4	85066.1	73246.8	73959.1	102634	94743.6	44624.1	66730.5	136572	92497.1	77884.2	C01606
MW0054320	Leukotriene B4 dimethylamide	白三烯 B4 二甲基酰胺	FA	脂肪酰类	Oxidized lipids	氧化脂质	C22H37NO3	2	0.9266	83024-92-4	TRUE	TRUE	TRUE	6108.66	5397.44	5999.36	6329.81	5177.53	5631.86	43329.7	49885.6	47473.3	49417.2	45423.4	48392.8	174.3	531.567	1369.65	58.144	1266.18	494.065	3.037	35902.8	10.631	22.848	32713.9	35163.1	-
MW0049216	Deoxycholic acid	脱氧胆酸	Bile acids	胆汁酸	Bile acids	胆汁酸	C24H40O4	2	0.7496	83-44-3	TRUE	FALSE	TRUE	12158.2	37859.4	5514.31	11215	9509.88	6440.53	7452.37	13320.4	9896.93	9963.01	9501.7	8114.17	36714.7	41810.6	31269.4	94462.4	39387.1	13248.8	32478.7	18671.4	19091.6	66845.1	28928.7	9257.69	C04483
MW0105438	Adenine	腺嘌呤	Nucleotide and Its metabolites	核苷酸及其代谢物	Nucleotide and Its metabolites	核苷酸及其代谢物	C5H5N5	3	0.8337	73-24-5	TRUE	FALSE	FALSE	12193.6	17730.8	16714.4	16935.8	14669.5	13195.1	29367.5	32850.2	29783.4	36310.5	21682	35811.5	8262.7	9059.61	8828.31	10240.4	8621.76	11171	27379.6	41484.9	32606.1	22539.3	36048.9	22674.8	C00147
MW0007289	Halofantrine	卤泛群	Benzene and substituted derivatives	苯及其衍生物	Benzene and substituted derivatives	苯及其衍生物	C26H30Cl2F3NO	2	0.7771	69756-53-2	TRUE	FALSE	TRUE	6405.41	5840.33	5725.87	7500.45	5669.59	7022.94	6327.53	6302.21	7205.29	3367.46	6933.48	6642.97	4773.16	6166.2	4724.84	4364.48	4354.59	4842.57	5765.85	6032.03	5634.24	5421.86	5856.92	4925.85	-
MW0124314	Himbacine	欣巴辛	Heterocyclic compounds	杂环化合物	Heterocyclic compounds	杂环化合物	C22H35NO2	2	0.9028	6879-74-9	TRUE	TRUE	TRUE	3478.33	3180.3	3019.52	3270.12	2839.97	2903.31	13685.4	16316.2	16791.2	17531.3	11472.6	13416.9	42.514	16.25	8.457	18.466	1.556	14.78	44.435	80.771	444.376	8.635	27.354	13.658	-
MW0111078	Linoleoyl ethanolamide	亚油酰基乙醇酰胺	Alcohol and amines	醇、胺类	Amines	胺类	C20H37NO2	2	0.9033	68171-52-8	TRUE	TRUE	TRUE	2908.61	2836.25	2711.66	2187.63	1537.39	4457.88	21155.6	21694.4	25170.1	25340.3	22230.6	22938.9	341.516	398.804	583.009	853.059	610.529	1055.7	5749.67	9313.58	1554.38	4365.1	7992.56	4794.61	-
MEDP1333	LPC(0:0/20:4)	LPC(0:0/20:4)	GP	甘油磷脂类	LPC	溶血磷脂酰胆碱	C28H50NO7P	1	0.769	67341-29-1	TRUE	FALSE	FALSE	16429.2	15083.2	14327.2	15397.2	16065.9	16303.4	16527.7	19256.2	17906.6	17580	15859.3	15614.8	8846.58	10420.6	12815.2	8263.89	9681.45	11711.4	17743.7	22847.1	13800.8	16236.2	17897.8	14800.3	-
MW0169988	Uracil	尿嘧啶	Nucleotide and Its metabolites	核苷酸及其代谢物	Nucleotide and Its metabolites	核苷酸及其代谢物	C4H4N2O2	3	0.6843	66-22-8	TRUE	TRUE	FALSE	1013.82	828.53	797.895	737.898	711.807	736.398	1733.75	2070.22	1096.32	1655.78	1615.63	1567.8	848.891	360.7	359.802	543.064	711.932	464.303	4338.15	4345.56	5294.79	3805.86	4124.18	4089.07	C00106
MW0146807	B-Norcholesterol	B-降胆固醇	Hormones and hormone related compounds	激素及激素相关物质	Hormones and hormone related compounds	激素及激素相关物质	C26H44O	3	0.7725	6544-70-3	TRUE	TRUE	FALSE	5154.21	4218.9	4411.97	4944.62	3958.89	3821.56	38158.4	38281.1	41423.6	40713.5	35371.6	37845.2	3757.33	3773.72	4193.58	1729.01	1564.72	964.464	21906.5	5110.23	31724.5	16926.8	28318.8	23627.6	-
MEDP1600	4-Propylphenol	4-丙基苯酚	Benzene and substituted derivatives	苯及其衍生物	Benzene and substituted derivatives	苯及其衍生物	C9H12O	1	0.6652	645-56-7	TRUE	FALSE	FALSE	30930.6	49058.2	55585	40683.1	41290.3	24620.9	19491.3	32971.6	26485.1	26306.9	34007.5	21148.1	25140.1	36336.1	28278.4	26585.3	22044.5	25807.1	31968.4	26618.9	38426.4	30552.4	46985	29831.1	C14311
MEDP0125	Choline	胆碱	Tryptamines,Cholines,Pigments	色胺、胆碱、色素	Cholines	胆碱类	C5H14NO+	1	0.9494	62-49-7	TRUE	TRUE	TRUE	136231	125566	114628	152283	90046.6	103676	175459	167062	149092	136772	145441	146739	74798.4	76979.7	68315.2	70677.5	64255.5	53070.6	110708	88404.8	123256	128129	126783	128922	C00114	1.47447
MW0053857	Chimyl alcohol	1-O-十六烷基-sn-甘油；1-O-十六烷基甘油；桂皮醇；甘油十六烷基醚	GL	甘油脂类	MG	单甘油酯	C19H40O3	2	0.5122	6145-69-3 | 53584-29-5	TRUE	TRUE	TRUE	198.215	64.91	42.106	252.522	158.415	251.016	6565.61	6813.7	7202.13	8161.9	6143.26	6910.99	13.32	88.706	97.677	6.703	72.739	52.885	631.361	453.618	564.345	3.21	3.998	3.056	-
MW0104841	1,2-Ethylenediphosphonic acid	2-膦酰基乙基膦酸	Organic acid and Its derivatives	有机酸及其衍生物	Organic acid and Its derivatives	有机酸及其衍生物	C2H8O6P2	2	0.7273	6145-31-9	TRUE	FALSE	FALSE	9245.73	7441.4	6763.99	6843.37	6416.88	8686.75	9058.13	6245.66	11109.3	9225.79	9091.39	11183.4	6028.29	7590.04	5421.62	6164.72	2553.75	5815.52	8097.28	8301.71	24681.3	7937.45	8452.63	20656.6	-
MW0013396	PE(18:0/20:4(5Z,8Z,11Z,14Z))	2-花生四烯酰基-1-硬脂酰基-sn-甘油-3-磷酸乙醇胺	Others	其他	Others	其他	C43H78NO8P	3	0.9943	61216-62-4	TRUE	FALSE	FALSE	22880.5	27960.5	29079.6	36752.1	42875.2	35879.3	27219.3	22503	62443.7	47463.5	44448.6	21711.1	18969.8	25240.5	20295	21422.5	21531.9	2982.07	50132.8	51601.4	65986.5	64305.3	60732.1	6176.15	-
MW0112867	3-Methyl-2-butanol	3-甲基-2-丁醇	Alcohol and amines	醇、胺类	Alcohols	醇类	C5H12O	2	0.6879	598-75-4	TRUE	FALSE	FALSE	129957	124364	123792	139402	129485	121276	203943	191066	196023	197873	201962	208145	82428.7	99696.6	89429.6	91078.5	97790.7	82979.9	196897	133907	209441	187834	196839	207965	-
MW0105941	Asp-Asp	Asp Asp	Amino acid and Its metabolites	氨基酸及其代谢物	Small Peptide	小肽	C8H12N2O7	2	0.6369	58471-53-7	TRUE	FALSE	FALSE	437774	431212	395667	495198	443802	427161	275.219	457971	498955	57.019	466837	441998	73.446	1588.98	262.151	426282	445097	299.13	486494	457087	457885	446709	1471.62	921.257	-
MW0103706	Uridine-5'-diphosphate	尿苷-5'-二磷酸	Nucleotide and Its metabolites	核苷酸及其代谢物	Nucleotide and Its metabolites	核苷酸及其代谢物	C9H14N2O12P2	2	0.647	58-98-0	TRUE	FALSE	FALSE	413731	374781	356660	406327	384038	364118	581084	585594	592019	579408	610856	606302	244736	307133	283955	285185	318353	243682	590391	398277	583636	551866	574637	584596	C00015
MW0168692	Adenosine	腺苷	Nucleotide and Its metabolites	核苷酸及其代谢物	Nucleotide and Its metabolites	核苷酸及其代谢物	C10H13N5O4	1	0.989	58-61-7	TRUE	FALSE	FALSE	60309.7	52633.7	42355.6	45654	46439.7	48078	63625.9	71218	60308	58629.5	33402.4	29144.1	18144.3	10938.2	16918.9	12448.1	12304.4	23968.7	63831.9	79934.5	97667	59463.1	77894.9	58263.6	C00212
MW0111010	Dipyridamole	双嘧达莫	Heterocyclic compounds	杂环化合物	Heterocyclic compounds	杂环化合物	C24H40N8O4	2	0.7855	58-32-2	TRUE	FALSE	FALSE	33909.6	33204.1	29126.8	36008.3	28625.5	34533.6	2789.69	11.249	7.418	3375.29	3148.92	2924.64	15865.2	15197.9	16185.3	17126.5	15931.8	18841.1	5607.07	4214.44	9.838	2.499	2939.1	2918.03	-
MEDN0305	Creatine	肌酸	Organic acid and Its derivatives	有机酸及其衍生物	Organic acid and Its derivatives	有机酸及其衍生物	C4H9N3O2	1	0.9366	57-00-1	TRUE	TRUE	FALSE	283985	297785	279025	325152	218142	278218	84730.3	74489.9	39574.3	76562.7	59519.4	80920.6	208159	227774	189674	187408	72216.1	50281.6	131649	42586.2	185593	172578	175104	173697	C00300
MW0125165	Methylthiouracil	甲基硫氧嘧啶	Heterocyclic compounds	杂环化合物	Heterocyclic compounds	杂环化合物	C5H6N2OS	2	0.6489	56-04-2 | 1123-10-0 | 91795-77-6	TRUE	TRUE	TRUE	8379.53	8032.84	7888.49	8853.42	9880.99	8993.55	9230.73	6427.69	12532	11003.7	11011.2	9700.68	9465.72	9901.26	12687	10881.1	12204.5	15453.4	18925.3	15881.8	18237	16606.3	17719.8	17256.8	C19265
MW0169257	N-(2-Hydroxyethyl)heptadecanamide	N-(2-羟乙基)十七酰胺	Organic acid and Its derivatives	有机酸及其衍生物	Organic acid and Its derivatives	有机酸及其衍生物	C19H39NO2	2	0.8621	53832-59-0	TRUE	TRUE	TRUE	7905.21	7489.4	5542.86	7557.42	12984.5	6385.15	85897.1	43474.3	99526.7	55374.4	43980.3	53829.9	652.508	1308.05	1799.79	906.221	3044.96	2774.08	2674.06	9754.5	587.997	999.887	1495.45	1887.64	-
MW0169520	NAD+	-	CoEnzyme and vitamins	辅酶和维生素	CoEnzyme and vitamins	辅酶和维生素	C21H27N7O14P2	3	0.6074	53-84-9	TRUE	TRUE	FALSE	7443.5	5760.41	6996.84	9158.5	6452.17	5189.92	148276	164296	158355	183409	124388	136699	3440.68	4066.49	5601.95	3314.71	458.021	4857.23	83693.8	68364.8	72321.7	86267	78948.9	103479	C00003
MW0012825	1-O-Hexadecyl-sn-glycero-3-phosphocholine	PC(O-16:0/0:0)	GP	甘油磷脂类	PC	磷脂酰胆碱	C24H52NO6P	1	0.9113	52691-62-0 | 97288-09-0	TRUE	TRUE	FALSE	20397.4	16118.1	15652.3	18152	15965.7	19838	7979.27	8232.37	6595	7323.33	5859.81	6413.93	26282.5	30541.6	27642.2	26643.9	37916.2	41922.2	3692.5	5199.78	4106.64	2925.75	3763.23	2880.99	-
MW0148859	Echinocystic acid	棘囊酸	Organic acid and Its derivatives	有机酸及其衍生物	Organic acid and Its derivatives	有机酸及其衍生物	C30H48O4	2	0.8687	510-30-5	TRUE	TRUE	TRUE	104.958	117.937	117.343	85.275	96.743	85.22	760.559	820.06	849.515	685.319	687.992	861.818	7.702	4.503	7.635	4.16	6.314	5.444	6.939	1.168	5.778	4.987	7.613	7.271	C08942
MW0145125	Anhydrorhodovibrin	脱水紫红丝蛋白	Others	其他	Others	其他	C41H58O	3	0.6145	5085-16-5	TRUE	FALSE	FALSE	339292	325409	327865	763272	358941	362763	731600	994740	480399	787964	418478	385126	764767	837386	334241	645569	707314	607647	413707	375914	404627	473525	433634	438138	-
MW0006085	Aspirin	乙酰水杨酸	Organic acid and Its derivatives	有机酸及其衍生物	Organic acid and Its derivatives	有机酸及其衍生物	C9H8O4	2	0.7273	50-78-2	TRUE	TRUE	TRUE	2221.16	2602.98	2503.84	2645.56	3284.62	2592.05	2941.93	3599.16	5359.35	3383.27	4265.97	2971.1	3105.59	2425.12	3979.32	4181.2	4080.12	5756.99	8048.86	5725.97	6372.99	9639.05	7277.51	6730.09	C01405
MW0055423	Virodhamine hydrochloride	盐酸维罗达明	FA	脂肪酰类	Others	其他	C22H38ClNO2	2	0.9325	443129-35-9	TRUE	TRUE	TRUE	85.579	181.378	136724	143.728	86.202	141.294	12666.5	13358.2	12306	15060.5	88081.7	15489.6	149227	240207	144157	125938	155463	141381	191300	158672	207454	222602	226377	186497	-
MW0113020	4-Aminobutyraldehyde	4-氨基丁醛	Aldehyde,Ketones,Esters	醛、酮、酯类	Aldehydes	醛类	C4H9NO	3	0.8499	4390-05-0	TRUE	FALSE	FALSE	977.059	1142.07	1160.03	1420.59	647.75	1099.9	213.787	178.094	33.637	164.64	111.247	221.872	719.112	997.508	632.713	505.288	17.208	119.088	391.305	99.973	223.087	239.369	335.69	550.178	C02903
MW0112276	2-Propanoylthiazole	2-丙酰基噻唑	Heterocyclic compounds	杂环化合物	Heterocyclic compounds	杂环化合物	C6H7NOS	2	0.7121	43039-98-1	TRUE	TRUE	TRUE	2515.28	2450.4	2355.26	2505.57	2842.38	2866.01	2816.22	2546.68	4024.04	3345.43	3334.76	3054.12	2933.96	2876.41	4008.94	3253.85	3756.49	4240.42	5498.26	4324.56	4561.1	5506.77	5100.81	4748.6	-
MW0110342	Val-Glu	谷氨酸	Amino acid and Its metabolites	氨基酸及其代谢物	Small Peptide	小肽	C10H18N2O5	3	0.7891	424-59-9	TRUE	TRUE	TRUE	1490.14	1252.1	1306.5	1546.63	1361.92	1404.84	5085.53	4300.25	3195.92	3794.38	3361.89	3948.53	168.942	80.513	273.609	190.632	164.952	320.417	1342.77	918.032	1230.98	1417.68	1287.72	1160.54	-
MW0011902	1,2-Dioleoyl-sn-Glycero-3-Phosphocholine	1，2-二油酰-sn-甘油-3-磷脂酰胆碱	GP	甘油磷脂类	PC	磷脂酰胆碱	C44H84NO8P	2	0.8995	4235-95-4	TRUE	TRUE	FALSE	4394.72	2533.94	3400	3193.99	2917.08	2943.23	3235.68	5505.92	7878.98	8142.73	6494.14	5634.82	5932.15	6286.35	5846.59	6407.84	1993.53	4761.9	3631.8	3264.41	3905.94	2834.99	1183.62	1916.08	-
MEDN1480	N-Arachidonoyl-L-Alanine	N-花生四烯酰基-L-丙氨酸	Amino acid and Its metabolites	氨基酸及其代谢物	Amino acid derivatives	氨基酸衍生物	C23H37NO3	2	0.8445	401941-73-9	TRUE	TRUE	FALSE	2346.93	2111.78	2051.45	2089.93	1770.04	1910.3	10829	12929	8449.32	13609.1	13036.6	11825.8	708.096	1460.73	1071.74	959.853	1006.28	1061.36	4814.66	3203.08	8354.1	6438.41	8281.48	7798.81	-
MW0055209	(5Z,8Z,11Z,14Z)-N-(3-Furanylmethyl)-5,8,11,14-eicosatetraenamide	-	FA	脂肪酰类	Others	其他	C25H37NO2	2	0.9033	390824-20-1	TRUE	TRUE	FALSE	6007.43	4928.49	5786.28	6449.38	5670.5	5664.43	32802.2	31962.8	33291.2	38595.4	34833.5	34802.1	3308.01	2940.22	3903.07	3835.65	4687.65	3139.96	14278.9	9360.74	18468.3	15433.4	16405.5	18376.7	-
MW0011179	(3beta,22E)-26,27-Dinorergosta-5,22-dien-3-ol	-	Alcohol and amines	醇、胺类	Alcohols	醇类	C26H42O	3	0.7831	38788-81-7	TRUE	TRUE	TRUE	2741.25	2652.52	2724.8	2442.15	2495.78	2705.38	23710.3	25009	24916.5	24308.8	24765.8	27172.1	285.029	331.797	488.735	716.523	682.643	668.252	4809.53	7793.44	4617.87	2739.4	6691.28	6025.88	-
MW0103432	8-Hydroxyguanosine	8-羟基鸟苷	Nucleotide and Its metabolites	核苷酸及其代谢物	Nucleotide and Its metabolites	核苷酸及其代谢物	C10H13N5O6	2	0.6905	3868-31-3	TRUE	TRUE	TRUE	28453.8	27121	26389	26061.9	22882.5	22718.1	12710.9	13294.4	11740	14292.2	12612.5	11647.8	26899.5	29508.2	29727.7	29371.7	27614.1	32573.6	25277.9	19981.4	27304	24957.3	29065.9	28934.3	-
MEDP1390	Carnitine C18:1	肉碱 C18:1	FA	脂肪酰类	CAR	酰基肉碱	C25H47NO4	1	0.7464	38677-66-6	TRUE	TRUE	FALSE	11228.6	15310	16567.3	17067.5	6906.84	9781.45	1354.2	949.986	936.519	326.268	1167.89	1978.55	2386.73	2524.05	5070.54	4769.72	2607.12	4191.35	3858.94	2264.22	3042.02	4466.64	5196.45	3604.61	-
MW0147209	Carpaine	卡帕因	Heterocyclic compounds	杂环化合物	Heterocyclic compounds	杂环化合物	C28H50N2O4	3	0.6367	3463-92-1	TRUE	FALSE	FALSE	610890	597211	628903	353354	322070	657280	345397	938006	434949	760944	378872	672234	344551	394947	295811	311639	346306	285727	357562	344028	756601	427022	393758	848893	C10135
MW0016971	Celastrol	雷公藤红素	Benzene and substituted derivatives	苯及其衍生物	Benzene and substituted derivatives	苯及其衍生物	C29H38O4	2	0.7868	34157-83-0	TRUE	TRUE	FALSE	153377	189992	198116	181689	180429	133295	112449	150914	146892	133127	159842	126243	138576	175143	139169	131806	121569	132350	155129	152735	166987	157255	189012	153870	-
MW0105588	Allopurinol	别嘌醇	Heterocyclic compounds	杂环化合物	Heterocyclic compounds	杂环化合物	C5H4N4O	1	0.865	315-30-0 | 180749-08-0 | 180749-06-8 | 73334-58-4 | 180749-09-1 | 180749-07-9 | 184789-03-5 | 291279-53-3	TRUE	TRUE	FALSE	8944.38	7716.56	8354.19	8164.93	8602.71	8592.28	48289.2	41561.4	29184.6	48545.6	54622.3	46639.9	1578.24	858.78	2359.89	485.556	2727.54	2736.28	73999.6	36045.5	72416.8	60886.1	55721	68197.2	-
MEDP0618	Carnitine-2-methyl-C4	2-甲基丁酰肉碱	FA	脂肪酰类	CAR	酰基肉碱	C12H23NO4	1	0.92	31023-25-3	TRUE	TRUE	TRUE	2155.75	1871.62	1978.56	1958.82	1917.01	2024.52	94.484	11079.7	145.912	97.481	120.838	30.794	2934.59	3521.57	3332.01	3439.05	2989.51	4356.1	36703.8	27807.8	32795.6	32889	35213	35015.9	-
MW0055241	N-acetylsphingosine	C-2神经酰胺	SL	鞘脂类	SPH	鞘氨醇	C20H39NO3	2	0.8381	3102-57-6 | 195194-58-2	TRUE	TRUE	FALSE	9742.67	8990.94	10594.1	11692.4	7893.55	8110.38	71700.2	56416.3	71663.7	58562.7	55118.6	56976.9	6502.1	5554.23	6366.79	7834.91	9097.41	5196.85	30249.1	19057.7	38331.6	32131.3	34707.5	29156.4	-
MW0015980	(3S,5S,9R,10S,13R,14R,17R)-10,13-dimethyl-17-[(E,2R)-5-methylhex-3-en-2-yl]-2,3,4,5,6,9,11,12,14,15,16,17-dodecahydro-1H-cyclopenta[a]phenanthren-3-ol	-	Hormones and hormone related compounds	激素及激素相关物质	Hormones and hormone related compounds	激素及激素相关物质	C26H42O	3	0.7483	30674-32-9	TRUE	TRUE	FALSE	260.055	783.707	270.231	114.316	40.472	29.125	26767.4	28656.2	27022.8	29591.6	27206.3	28858.7	4867.36	5650.36	7704.27	6584.85	7013.27	7684.35	5127.61	4672.98	4514.83	4049.58	4327.97	5991.9	-
MW0194064	Acetyl-L-carnitine	乙酰左旋肉碱	FA	脂肪酰类	CAR	酰基肉碱	C9H17NO4	1	0.9269	3040-38-8 | 14992-62-2	TRUE	TRUE	FALSE	46988.5	41942.3	50327.2	51425.6	47549.2	44835.2	23819.2	22534.4	19256.9	26519.8	25808.5	24071.6	12776.7	20066.1	15156.7	16916.1	15008.7	24772.9	41943.7	31735.4	27297.6	36637.1	40964.9	35386.9	C02571
mws0120	Choline Alfoscerate	sn-甘油-3-磷酸胆碱	GP	甘油磷脂类	PC	磷脂酰胆碱	C8H20NO6P	1	0.9531	28319-77-9	TRUE	TRUE	TRUE	51071.7	75467.4	83348.4	54730.3	105253	100307	116652	114730	58292.9	181118	142251	158770	62009.1	60494	50599.5	56369.4	21062.1	11824.8	76888.7	14558.9	88639.2	75126.5	79665.9	88050	C00670	1.81236
MW0107887	N-linoleoylglycine	亚油酰甘氨酸	Amino acid and Its metabolites	氨基酸及其代谢物	Amino acid derivatives	氨基酸衍生物	C20H35NO3	2	0.7812	2764-03-6	TRUE	TRUE	FALSE	222.822	465.645	55.402	267.737	328.535	150.565	9742.53	10980	10101	12096.3	11428.6	12111.6	2305.66	4916.93	5413.14	5493.46	6738.84	5098.88	10077.3	10933.6	9240.2	8845.46	8569.86	8472.39	-
MW0144074	8-iso Prostaglandin F1a-d9	-	Hormones and hormone related compounds	激素及激素相关物质	Hormones and hormone related compounds	激素及激素相关物质	C20H27D9O5	2	0.6854	26771-96-0	TRUE	TRUE	TRUE	71052.6	62897	33041.9	62151.9	63408.9	58279.2	90003.3	102264	170480	116111	116058	134441	621275	685704	555872	555215	579721	539864	633639	595337	596377	581820	540341	581791	-
MW0125279	N-(14-Methylhexadecanoyl)pyrrolidine	N-(14-甲基十六烷基)吡咯烷	Alcohol and amines	醇、胺类	Amines	胺类	C21H41NO	3	0.8002	260058-83-1	TRUE	TRUE	TRUE	12402	10913.2	14233.4	11620.9	11651.7	13499.6	85915.3	76989.7	81315.7	91324.3	76160.6	91826.4	1367.17	2070.32	1580.66	1414.51	3331.54	5251.04	1903.71	6298.34	2959.71	1738.6	1621.59	2845.34	-
MW0110759	L-threo-Sphingosine	L-苏式-鞘氨醇C-18	Alcohol and amines	醇、胺类	Alcohols	醇类	C18H37NO2	2	0.9343	25695-95-8	TRUE	FALSE	TRUE	2320.83	3252.91	2368.34	2560.16	3381.08	3232.23	3845.74	5457.29	5839.03	5563.64	5425.69	4845.55	5240.73	4987.96	5444.39	5256.21	5778.47	8159.36	7893.3	5562.13	6305.4	4909.14	4627.26	6038.46	-
MEDP1310	4-Hydroxy-l-tryptophan	4-羟基-L-色氨酸	Amino acid and Its metabolites	氨基酸及其代谢物	Amino acid derivatives	氨基酸衍生物	C11H12N2O3	1	0.6855	25242-90-4	TRUE	TRUE	FALSE	3884.36	3170	3036.55	3548.73	3295.71	3309.11	10086.2	9132.28	10125.9	10079.5	10609.7	9510.61	2560.38	2830.55	2756.84	2866.64	2918.26	3101.83	6737.6	4785.24	5732.61	5481.32	5725.45	5826.44	C21777
MEDP0401	5'-Deoxy-5'-(Methylthio) Adenosine	5-脱氧-5-甲硫腺苷	Nucleotide and Its metabolites	核苷酸及其代谢物	Nucleotide and Its metabolites	核苷酸及其代谢物	C11H15N5O3S	1	0.9574	2457-80-9	TRUE	TRUE	TRUE	33316.6	39761.9	42833.5	44559.5	53106	37966	40481.2	37759.6	54478.1	46735.3	53090.8	47446.3	15951.8	20127.9	24799.9	20320.3	28198.4	41009	26374.3	20107.5	18294.1	20288.1	22758.4	19277.9	C00170
MW0138816	Lunarine	卢纳林	Heterocyclic compounds	杂环化合物	Heterocyclic compounds	杂环化合物	C25H31N3O4	2	0.9181	24185-51-1	TRUE	FALSE	FALSE	892.153	829.854	335.547	471.313	447.866	478.407	2381.5	1619.31	1884.64	2118.38	2234.32	2474.53	488.067	550.458	21.537	7.905	233.749	239.878	2320.38	989.199	3860.27	2706.16	2640.11	3427.91	-
MEDL02503	Carnitine C16:0	肉碱 C16:0	Alkaloids	生物碱	Alkaloids	生物碱	C23H45NO4	1	0.7384	2364-67-2	TRUE	TRUE	FALSE	49697.3	54086.6	56848.8	61854.6	43530.3	51005.2	17449.2	16165.9	18815	22342.3	18318.6	19294.9	31098.3	33330.9	40990.9	43976.8	28538.4	44816.9	66119.8	45682.1	58434.6	64618.9	74641.4	72548	C02990
MW0055321	Nivalenol	雪腐镰刀菌烯醇	Alcohol and amines	醇、胺类	Alcohols	醇类	C15H20O7	2	0.9065	23282-20-4	TRUE	FALSE	FALSE	1500.49	1339.79	1759.56	1331.62	1497.58	1447.42	14632.7	14443.9	20199.7	15151	16022.9	15896.4	642.387	613.53	701.828	649.582	715.53	1185.18	20388.3	26142.1	16473.2	16221.3	14483.6	16297.1	-
MW0103357	2'-O-Methyladenosine	2'-O-甲基腺苷	Nucleotide and Its metabolites	核苷酸及其代谢物	Nucleotide and Its metabolites	核苷酸及其代谢物	C11H15N5O4	1	0.8708	2140-79-6	TRUE	FALSE	FALSE	310273	300766	314022	291728	272300	310244	181208	174959	183572	184956	178591	168713	257661	302523	213439	224966	209129	167643	129607	144589	199429	152544	161960	137460	-
MW0145220	Arachidonic Acid methyl ester-d8	花生四烯酸甲酯-d8	FA	脂肪酰类	Others	其他	C21H34O2	2	0.8763	19245-55-7	TRUE	TRUE	TRUE	15618	15373.8	15638.1	16219.3	14448.3	13639.2	105736	107174	109534	110913	102823	107699	5451.79	10272.1	12358.2	11385.4	14024.1	8176.36	8182.48	11639.2	1355.2	4793.73	1854.9	1808.82	-
MW0011897	PC(8:0/8:0)	PC(8:0/8:0)	GP	甘油磷脂类	PC	磷脂酰胆碱	C24H48NO8P	2	0.7079	19191-91-4	TRUE	FALSE	TRUE	5612.34	6016.37	3390.78	9602.38	8672.55	8960.53	2179.15	5342.74	5713.95	3968.77	2709.17	4057.52	5450.54	4899.72	3886.91	1607.3	4740.63	373.774	2887.06	7006.37	3698.26	3444.02	1253.21	3563.2	-
MW0055124	3-(11,12-Dihydroxy-15,19-dotriacontadienyl)-5-methyl-2(5H)-furanone, 9CI	3-(11,12-Dihydroxy-15,19-dottricontadienyl)-5-methyl-2(5H)-furanone, 9CI	FA	脂肪酰类	Others	其他	C37H66O4	3	0.6586	185336-15-6	TRUE	TRUE	FALSE	4016.53	5342.06	8384.25	9493.23	10028.7	11349.4	9949.6	10521.5	8712.67	6912.31	4489.05	6198.9	5233.39	6050.74	4440.16	2724.52	2024.36	4450.9	10236.8	12956	15140.5	16644.2	9070.43	14119.1	-
MW0111147	N-(5Z,8Z,11Z-eicosatrienoyl)-ethanolamine	N-(5Z,8Z,11Z-二十碳三烯酰基)-乙醇胺	Alcohol and amines	醇、胺类	Amines	胺类	C22H39NO2	2	0.8907	169232-04-6	TRUE	FALSE	FALSE	10659.7	9027.32	27783.8	8871.76	8952.2	8003.43	234513	260128	265548	255054	235508	264304	107767	119597	116005	66978	76419.2	95008.4	128061	8.321	130716	121358	135489	147706	-
MW0152601	Leu-Glu	L-亮氨酸-L-谷氨酸	Amino acid and Its metabolites	氨基酸及其代谢物	Small Peptide	小肽	C11H20N2O5	3	0.5278	16364-31-1	TRUE	TRUE	FALSE	14.942	26.965	22.8	14.639	7.808	33.763	164.88	241.21	298.347	270.739	230.025	258.496	9.016	3.965	3.961	7.313	8.857	15.292	99.121	95.159	46.346	95.895	108.522	50.964	-
MW0107606	Jubanine C	朱巴宁C	Benzene and substituted derivatives	苯及其衍生物	Benzene and substituted derivatives	苯及其衍生物	C39H47N5O5	3	0.7399	159226-00-3	TRUE	FALSE	FALSE	6787.86	6879.94	6783.32	7394.76	6097.53	10295.7	23263.2	17404.6	21943	13487.1	9673.14	11199.8	11425.4	13721.2	9797.8	10069.6	8251.42	8897.42	9982.24	13944.7	13041.4	24095.2	16054.9	26114.5	-
MW0063393	S-1 Methanandamide	S-1甲酰胺	FA	脂肪酰类	Oxidized lipids	氧化脂质	C23H39NO2	2	0.9017	157182-50-8	TRUE	TRUE	TRUE	3063.09	2895.16	2695.14	2756.29	2826.85	2560.73	15696.7	16423.8	17579.7	19110.1	17580.7	22366.1	45.838	23.925	9.119	19.91	9.181	9.005	47.91	87.086	479.121	3.753	29.493	21.851	-
MW0111175	BQ-788	BQ-788	Amino acid and Its metabolites	氨基酸及其代谢物	Small Peptide	小肽	C34H50N5NaO7	2	0.8915	156161-89-6	TRUE	TRUE	TRUE	346.433	589.027	807.641	504.819	547.883	521.415	5008.3	6790.3	5733.56	5405.98	7335.91	6068.02	2747.83	2972.87	2666.28	3119.64	4257.23	3426.26	15510.4	17826	14974.9	15435.7	14503.8	15620.5	-
MW0148480	PC(O-16:0/20:3(8Z,11Z,14Z))	PC(O-16:0/20:3(8Z,11Z,14Z))	GP	甘油磷脂类	PC	磷脂酰胆碱	C44H84NO7P	2	0.6016	155575-01-2 | 131907-73-8	TRUE	TRUE	FALSE	50853.3	41509	45540.2	35864.3	39758.1	37317.2	40229.3	31324.1	40191.1	68105.4	50395.1	56634.1	77411.8	76125.7	61624	58584.8	38253.1	51157	43137.6	35519.3	18582.2	34257.9	8370.97	14091.8	-
MW0111149	Dihomo-gamma-linolenoylethanolamide	8，11，14-二十碳三烯酰乙醇酰胺；N-(8Z，11Z，14Z-二十碳三烯酰基)-乙醇酰胺	Alcohol and amines	醇、胺类	Amines	胺类	C22H39NO2	2	0.9252	150314-34-4	TRUE	TRUE	TRUE	15272.5	13063.8	13651.4	15001	12272.5	11209.3	49480.7	53765	45569.1	49867.4	50052.9	51065.8	6036.21	2862.16	7432.51	7086.68	11430.4	11085.6	20026.7	29823	9840	15935.3	9044.26	16411.8	C13828
MW0004631	p-Aminobenzoic acid	4-氨基苯甲酸	Organic acid and Its derivatives	有机酸及其衍生物	Organic acid and Its derivatives	有机酸及其衍生物	C7H7NO2	2	0.6732	150-13-0	TRUE	TRUE	FALSE	19323.5	15299.3	16380.7	17443.5	14272.9	16802.7	54112.9	41821.6	39242.4	44978.4	47777.2	46407	8860.07	6874.06	5843.7	6449.02	6382.97	7437.78	39206	14331.2	34887	33238.3	35112.2	36287.1	C00568
MW0168263	Phosphite	亚磷酸盐	Others	其他	Metal, Non-metal and related compounds	金属、非金属及相关物质	H3O3P	3	0.7938	14901-63-4	TRUE	TRUE	TRUE	53953.7	54316.8	54921.6	59694.2	63280	61392.8	63420.9	60984.6	87040.6	68601.2	74682.8	63258.5	66347.3	63767.9	83970.6	75027.3	85808.7	99223.4	119031	97418.1	105164	112213	112570	110065	-
MW0169367	L-Proline	L-脯氨酸	Amino acid and Its metabolites	氨基酸及其代谢物	Amino acids	氨基酸	C5H9NO2	1	0.9478	147-85-3	TRUE	FALSE	TRUE	36594.5	42593.5	48327.8	50090.5	26729.3	37271.7	20953.9	18944.9	13622	17638.8	14701.6	17839.6	27385.1	29147.8	15278.9	19713.3	9450.12	10257.5	10518	6449.09	19517.6	17067	19016.8	18060.8	C00148
MW0110915	Arachidonoyl Thio-PC	花生四烯酰硫代PC	Benzene and substituted derivatives	苯及其衍生物	Benzene and substituted derivatives	苯及其衍生物	C44H82NO6PS	2	0.8688	146797-82-2	TRUE	FALSE	FALSE	96915.5	50109.4	54880.9	72717.6	68746.2	85024.3	86103.1	194766	78504.8	73162.8	71000.6	71209.9	187977	192061	190988	171494	51779.5	62925.8	112589	102055	68959.2	78587.5	56070.3	49782.4	-
MW0007822	Mitoglitazone	米托格列酮	Benzene and substituted derivatives	苯及其衍生物	Phenolics	苯酚类	C19H18N2O4S	2	0.7016	146062-49-9	TRUE	FALSE	FALSE	15343	6737.47	8080.61	8474.02	12324	7406.1	18055.6	5944.93	21235.6	6162.57	13864	4109.24	5169.72	4917.61	3568.68	4922.59	6819.81	6377.73	5326	6654.64	7719.98	9631.69	21543.2	7919.47	-
MW0007171	Flufenacet	氟哌酸	Heterocyclic compounds	杂环化合物	Heterocyclic compounds	杂环化合物	C14H13F4N3O2S	2	0.8068	142459-58-3	TRUE	FALSE	FALSE	14155.5	12049.8	11647	9488.08	9917.06	9578.13	5331.35	3444.67	4316.82	5129.11	5454.57	5124.79	7194.64	7398.75	6588.71	7456.47	9759.42	9727.35	4685.59	6430.04	6626.18	3537.15	3969.17	3820.17	C18731
MW0169792	N-[(2R)-1-Hydroxypropan-2-yl]hexadecanamide	N-[(2R)-1-Hydroxypropan-2-yl]hexadecanamide	FA	脂肪酰类	Others	其他	C19H39NO2	2	0.9143	142128-47-0	TRUE	TRUE	TRUE	21301.7	17337.4	37775.4	21877.7	18829.3	20261	213113	115886	225159	122528	117615	121888	8536.48	13475.5	14201.3	15475.3	19196.1	6812.19	12766.7	15956.1	4262.51	6449.76	2756.59	2437.23	-
MW0114363	Dronedarone	决奈达隆	Aldehyde,Ketones,Esters	醛、酮、酯类	Ketones	酮类	C31H44N2O5S	2	0.6869	141626-36-0	TRUE	FALSE	FALSE	10469.4	10065.6	10963.8	12402.9	12563.6	12919.4	29186.5	24722	24842.6	14337.8	14453.2	11725.4	20443.1	17751.5	15945.2	15091.6	14810.2	9923.57	12456.2	9366.15	16966.6	15676.2	48066.1	33521.7	D02537
MW0006009	Alprenolol	阿普洛尔	Benzene and substituted derivatives	苯及其衍生物	Phenolics	苯酚类	C15H23NO2	2	0.9373	13655-52-2	TRUE	TRUE	TRUE	24842.9	24708.7	25577.6	30110.7	28205.4	27755.8	18622.2	27804	26026.7	22051.1	26019.3	18878.4	37401.1	40367.4	32315.2	30110.7	33879.5	31232.6	41889.8	30499.7	33009.5	43499.5	35878.1	42247.4	-
MEDN0682	Octadecanamide	硬脂酰胺	Alcohol and amines	醇、胺类	Amines	胺类	C18H37NO	1	0.9097	124-26-5	TRUE	TRUE	TRUE	1635.61	1418.54	1554.63	1430.48	1379.64	1511.07	9103.6	9231.95	9454.66	9843.64	9797.82	8968.56	2.856	2.554	3.453	0.927	377.028	1.591	4.489	1.375	2.69	158.419	2.501	0.862	C13846
MW0111288	Sphingosine	鞘氨醇	SL	鞘脂类	SM	鞘磷脂	C18H37NO2	1	0.795	123-78-4	TRUE	TRUE	TRUE	537.811	500.737	502.665	537.555	513.176	494.651	2759.38	3156.72	2815.82	3022.63	2858.66	3004.71	0.527	0.054	0.25	0.281	1.19	0.48	0.278	0.559	0.57	0.582	0.564	0.343	C00319	3646.44
MW0008588	N,N-dimethylsphingosine	N，N-二甲基-4-烯氨酸	SL	鞘脂类	SPH	鞘氨醇	C20H41NO2	2	0.9464	122314-67-4	TRUE	TRUE	TRUE	57889.8	54288	63191.5	54351.1	52486.5	54582.4	151998	157901	163174	164140	165466	160320	7163.65	17993.6	21647.7	19943.6	24565.7	14322.4	14329.4	20381.2	2373.61	8397.11	3249.2	3168.47	C13914
MW0111163	N,N-Dimethylaniline	N,N-二甲基苯胺	Benzene and substituted derivatives	苯及其衍生物	Benzene and substituted derivatives	苯及其衍生物	C8H11N	2	0.7563	121-69-7	TRUE	FALSE	FALSE	49568.1	81094.7	84323.4	57338.9	65387.8	38644.3	31934.3	50489.5	38756.9	39128.6	54547	35784.1	39251.1	55067.5	39581.1	39701.2	33470	40325.6	43038.9	42369.6	56013.8	48666.9	70987.5	46525.8	C02846
MW0103577	Guanosine	鸟苷	Nucleotide and Its metabolites	核苷酸及其代谢物	Nucleotide and Its metabolites	核苷酸及其代谢物	C10H13N5O5	1	0.9936	118-00-3 | 26578-09-6 | 197227-95-5 | 103654-69-9 | 103654-70-2 | 146849-94-7 | 197227-93-3 | 202933-46-8 | 244769-87-7 | 247226-75-1 | 250586-91-5 | 250586-97-1 | 30747-23-0	TRUE	TRUE	FALSE	5865.62	4553.01	4720.39	4802.66	4190.23	4422.14	5479.74	4943.91	4350.79	4298.77	3886.51	3557.11	1482.13	670.23	2278.09	802.961	1555.83	2305.61	5636.05	6155.31	6638.02	5144.08	5458.56	5604.08	C00387
MW0013571	Ethylmethylacetic acid	2-甲基丁酸	Organic acid and Its derivatives	有机酸及其衍生物	Organic acid and Its derivatives	有机酸及其衍生物	C5H10O2	2	0.5108	116-53-0	TRUE	FALSE	TRUE	18024.8	28772.2	16800.6	23669.9	17371.5	18350.3	14949.6	17101.5	15661.5	21210.5	15474.3	14311.7	8343.89	13447.7	11856.3	12703.5	3193.41	16405.1	16308.6	14082.1	4633.08	14728.5	14444.3	17401.3	C18319
MW0114604	Hydroxyacetone	羟基丙酮	Aldehyde,Ketones,Esters	醛、酮、酯类	Ketones	酮类	C3H6O2	3	0.9211	116-09-6	TRUE	TRUE	FALSE	540.702	344.174	411.368	456.8	382.751	354.282	915.107	606.877	1140.76	968.445	778.986	720.761	152.237	83.164	350.064	231.941	345.255	351.832	1524.72	1543.21	1106.76	1079.11	1026.09	901.284	C05235
MW0054909	Methyl hexadecanoic acid	十六烷酸甲酯	FA	脂肪酰类	Others	其他	C17H34O2	2	0.7444	112-39-0	TRUE	TRUE	FALSE	1960.58	1995.96	2131.58	1367.16	2328.53	1708.51	26803.3	27687.6	29602.5	26649.5	27489.7	28547.2	1149.15	1279.83	1245.74	1443.57	665.866	587.984	8490.72	1826.14	16243.9	8901.41	18644.6	23006.1	C16995
MW0111232	n-Oleoylethanolamine	正油酰乙醇胺	Alcohol and amines	醇、胺类	Amines	胺类	C20H39NO2	2	0.9365	111-58-0	TRUE	TRUE	TRUE	12814.1	11484.8	10957.8	11253.8	9017.21	7932.67	67981.2	70753.7	71617.8	71960.2	68142	68897.2	135.922	471.956	797.504	182.63	924.9	620.992	18.301	32265.7	9.598	19.088	19.931	31531.5	-
MW0111290	Stearoylethanolamide	硬脂酰乙醇酰胺	Alcohol and amines	醇、胺类	Amines	胺类	C20H41NO2	2	0.9169	111-57-9	TRUE	TRUE	FALSE	36466.7	33621.2	42702.5	34797.6	35281.2	6605.24	581559	507403	600172	575899	557431	647427	89019	240830	95719.5	81781.9	159683	105376	298131	178890	330486	268440	352646	379765	-
MW0063552	N-[(15Z)-3-hydroxytetracos-15-enoyl]sphingosine-1-phosphocholine	N-[(15Z)-3-hydroxytetracos-15-enoyl]sphingosine-1-phosphocholine	SL	鞘脂类	SM	鞘磷脂	C47H93N2O7P	3	0.5009	10390-14-4	TRUE	FALSE	FALSE	5818.81	9489.85	6231.41	9748.85	11696.4	11644.9	1412.59	852.257	892.331	1556.28	1072.15	1259.57	6897.3	7870.87	4526.44	5089.01	3554.39	4318.18	6261.62	2770.89	1688.34	1554.98	1224.64	1305.24	C00550
MW0160670	2-Aminooctadec-4-ene-1,3-diol	2-Aminooctadec-4-ene-1,3-二醇	Alcohol and amines	醇、胺类	Alcohols	醇类	C18H37NO2	3	0.9761	10140-30-4	TRUE	TRUE	FALSE	3352.61	3691.23	3202.88	3329.99	4217.06	3516.42	10880.9	12710.6	14138.4	14757.5	12918.9	11801.8	4765.56	4777.05	5093.69	5231.09	5068.36	7672.23	8390.38	5500.63	5387.15	4301.05	4081.72	5616.21	-
MW0111256	Phosphocholine	磷酸胆碱	Organic acid and Its derivatives	有机酸及其衍生物	Phosphoric acids	磷酸类化合物	C5H15NO4P+	1	0.9092	-	TRUE	TRUE	FALSE	105106	111199	109533	114624	74799.4	88057.4	174530	149056	84680.6	171400	127578	183873	80617.8	85309.4	62415.6	75002.3	26081.9	11709.2	221462	73806.8	361865	301512	330004	329861	C00588
MEDP1241	5-Hydroxy-2-oxo-4-ureido-2,5-dihydro-1H-imidazole-5-carboxylic acid ester	5-羟基-2-氧代-4-脲基-2,5-二氢-1H-咪唑-5-羧酸酯	Organic acid and Its derivatives	有机酸及其衍生物	Organic acid and Its derivatives	有机酸及其衍生物	C5H6N4O5	1	0.8905	-	TRUE	TRUE	TRUE	9805.79	8709.11	8805.66	9617.42	9580.86	9489.88	9614.92	8608.1	14272	11127.6	11284.5	9623.69	10992.6	10032.2	13692.5	11715.2	13410.7	15449.9	18578.5	16033.3	17256.7	19256.9	18815.5	18046	-
MEDP1664	Glutamyl-leucyl-arginine	谷氨酸-亮氨酸-精氨酸	Amino acid and Its metabolites	氨基酸及其代谢物	Small Peptide	小肽	C17H32N6O6	1	0.8455	-	TRUE	FALSE	FALSE	2249.88	2378.71	2512.65	2120.15	2745.24	2547.88	31.892	94.914	7957.54	67.719	15.858	128.083	2448.07	3086.29	2997.72	3201.98	3014.81	3902.73	56.314	142.561	93.563	93.228	156.963	149.99	-
MEDP1165	PC(O-16:0/O-2:0)	PC(O-16:0/O-2:0)	GP	甘油磷脂类	LPC	溶血磷脂酰胆碱	C26H56NO6P	1	0.7417	-	TRUE	FALSE	FALSE	3561.23	3301.49	3653.83	3803.76	3772.58	3349.3	4819.75	5115.49	8203.35	3570.48	5392.89	4751.21	3043.62	3458.36	2962.56	3075.38	3559.67	3198.21	4873.06	4350.96	3787.01	2312.7	5851	5266.89	-
MEDP1398	Carnitine C16:1	肉碱 C16:1	FA	脂肪酰类	CAR	酰基肉碱	C23H43NO4	1	0.7299	-	TRUE	TRUE	FALSE	28888.8	40110.7	55063.9	49702.4	23241.9	29966.7	211.593	237.97	190.919	280.087	215.274	220.232	11226.3	12292.2	17037	19606.5	12297.2	18343.8	520.689	222.141	1845.26	2262.38	2802.87	2285.53	-
MEDP1166	Phosphatidylcholine	PC(16:0/2:0)	GP	甘油磷脂类	PC	磷脂酰胆碱	C26H52NO8P	1	0.6632	-	TRUE	TRUE	TRUE	24853.6	21943	27021.8	23112.2	31297.4	27503.6	138042	152742	188951	126743	127494	123942	4797.2	6199.44	9647.11	7549.43	15809.5	30083.3	13779.1	25246.1	7440.93	8822.31	10200.3	9972.61	C00157	6.77809
MEDP1434	Carnitine C4:DC	肉碱 C4:DC	FA	脂肪酰类	CAR	酰基肉碱	C11H19NO6	1	0.6298	-	TRUE	TRUE	TRUE	8623.11	8557.5	9661.81	8876.95	8877.83	8533	8244.6	10064.9	12201.3	8555.44	10227.8	8106.99	10986.8	10228.4	11923.6	10184.2	11947.7	11912.8	15496.3	12188	13313.2	16486.4	14439.4	14315.4	-
MW0110983	D-erythro-Sphingosine C-20	D-赤型鞘氨醇C-20	SL	鞘脂类	SPH	鞘氨醇	C20H41NO2	2	0.9567	-	TRUE	FALSE	TRUE	202508	178680	187430	176510	177328	179887	1.07149e+06	1.17723e+06	1.2303e+06	1.18611e+06	1.25435e+06	1.20115e+06	104133	122916	108934	86399.3	115882	77164.2	1.857	63896.2	248553	275407	641450	276634	-
MW0006864	Dimethyl phthalate	邻苯二甲酸二甲酯	Benzene and substituted derivatives	苯及其衍生物	Benzene and substituted derivatives	苯及其衍生物	C10H10O4	2	0.9545	-	TRUE	TRUE	FALSE	4863.65	3247.14	4486.31	3755.01	3291.46	5312.01	2489.6	3506.69	2851.77	2665.53	2215.95	2375.87	3420.17	3673.66	2689.91	3115.13	3243.71	2792.22	3374.61	3282.24	3611.72	4157.38	5400.21	4572.78	C11233
MW0108733	N-tetradecylcyclohexanecarboxamide	N-十四烷基环己烷甲酰胺	Alcohol and amines	醇、胺类	Amines	胺类	C21H41NO	2	0.922	-	TRUE	TRUE	TRUE	5527.48	5323.88	5527.69	5357.48	5718.26	4680.24	27818.5	31052	30653.1	3065.76	29176.5	2586.51	280.853	908.711	239.197	1834.68	188.206	405.273	3088.67	888.209	3456.11	1771.61	4043.81	3494.38	-
MW0110858	5(6)-EpETrE-EA	5（6)-EpETrE-EA	Heterocyclic compounds	杂环化合物	Heterocyclic compounds	杂环化合物	C22H37NO3	2	0.9216	-	TRUE	TRUE	FALSE	618.389	1401.32	2191.59	1965.54	989.83	1418.04	21392.1	22283.9	21761.5	26279.1	22475.3	23676.8	3597.38	5270.88	5669.76	6303.64	6940.26	6421.48	11880.8	10278.3	11871.3	10168.8	10469	10250	-
MW0011920	PE-NMe(16:0/16:0)	1,2-Dipalmitoyl-sn-glycero-3-phosphoethanolamine-N-methyl	GP	甘油磷脂类	PE	磷脂酰乙醇胺	C38H76NO8P	2	0.9141	-	TRUE	TRUE	TRUE	8953.47	15453.4	22086.3	23825.6	22589.3	18033.1	7634.8	7160.33	19123.2	16469.5	15358.6	14754.4	6146.01	11698.3	15565.4	3544.4	13143.9	11163.1	3329.36	5778.46	10194.4	1670.05	6022.11	7121.91	-
MW0052451	Docosahexaenoic Acid-d5	二十二碳六烯酸-d5	FA	脂肪酰类	FFA	游离脂肪酸	C22H32O2	2	0.913	-	TRUE	TRUE	FALSE	11684.2	9840.98	12753.7	11860.3	9179.16	10921.2	93843.1	91753.2	98287.2	96995.4	91216.6	96541.5	28719.5	34610.1	40865.3	32730.3	61383.1	105327	37406.6	67051.9	44309.6	51423.8	30157.9	51269.8	-
MW0108165	Met-Lys-Lys	甲硫氨酰-赖氨酰-赖氨酸	Amino acid and Its metabolites	氨基酸及其代谢物	Small Peptide	小肽	C17H35N5O4S1	2	0.9104	-	TRUE	TRUE	FALSE	3559.31	2782.58	3593.36	2962.2	2746.22	2912.53	23377.2	22954.8	23279.5	22559.3	20706.2	21251.3	573.008	964.116	6.628	508.819	1535.69	1472.53	10277.5	13705.3	12919.2	11123.1	13896.2	13408.5	-
MW0007493	N-[(1R,2S)-1-hydroxy-1-phenylpropan-2-yl]tetradecanamide	N-[(1R,2S)-1-羟基-1-苯基丙-2-基]十四酰胺	Benzene and substituted derivatives	苯及其衍生物	Benzene and substituted derivatives	苯及其衍生物	C23H39NO2	2	0.9082	-	TRUE	TRUE	FALSE	846444	728372	774580	914069	742595	780618	5.27341e+06	5.41987e+06	5.20015e+06	5.87285e+06	5.68583e+06	5.74116e+06	2.17643e+06	2.64818e+06	2.07717e+06	1.89507e+06	2.71126e+06	1.87217e+06	2.49239e+06	2.31002e+06	2.51573e+06	2.53818e+06	2.32047e+06	2.54376e+06	-
MW0159058	Val-Leu-Asp-Phe-Glu	-	Amino acid and Its metabolites	氨基酸及其代谢物	Small Peptide	小肽	C29H43N5O10	2	0.9032	-	TRUE	FALSE	FALSE	17747.5	16447.1	16888.2	20528.8	17478.8	25400.8	41507.7	32652.3	39536.6	28444.8	24548.5	21514.2	29549.9	36850.7	23143.6	26018	21821.4	21149.3	26408.4	28815.3	24963.1	44524.7	31419.8	47606	-
ZINC43617340	Pipericine	（2E，4E)-N-(2-甲基丙基）十八碳-2，4-二烯酰胺	FA	脂肪酰类	Others	其他	C22H41NO	2	0.8985	-	TRUE	TRUE	TRUE	5891	4519.89	4805.07	4513.06	5485.58	5703.11	24495.8	28834.7	25285.4	27635.5	23739.6	24073.1	3559.91	1266.11	759.797	731.825	1074.84	1002.85	10914.7	9700.9	9653.48	10273.1	10250.5	12439.7	-
MW0126399	Chinomethionat	甲硫磷	Others	其他	Medicine	药物	C10H6N2OS2	2	0.898	-	TRUE	TRUE	TRUE	6.473	348.621	419.045	611.286	354.334	298.296	381.629	460.252	586.178	166.601	225.178	345.283	5266.63	3299.64	2773.44	3038.81	1857.35	351.868	4220.79	314.306	3748.43	3986.13	4490.73	3955.67	-
MW0145452	Arg-Met-Met	L-精氨酰-L-甲硫氨酰-L-甲硫氨酸	Amino acid and Its metabolites	氨基酸及其代谢物	Small Peptide	小肽	C16H32N6O4S2	2	0.8856	-	TRUE	FALSE	FALSE	173856	253300	298896	208272	231496	148692	127419	191892	165441	155272	198546	147895	146684	199767	162081	150119	124802	145907	169623	167640	209233	177937	248798	184213	-
MW0123196	4-Chloro-2-nitrobenzylalcohol	4-氯-2-硝基苄醇	Heterocyclic compounds	杂环化合物	Heterocyclic compounds	杂环化合物	C29H37N3O6	2	0.8851	-	TRUE	TRUE	FALSE	12766.5	9963.93	11680	17957	16823	16845.4	1723.69	12325.5	3952.01	8631.73	8597.61	7353.28	2851.45	13574.8	8516.47	1862.02	6578.67	2248.91	14462.9	17804	18713.4	13053.7	8543.26	7372.37	-
MW0147818	-CP 47,497-d11	-	Heterocyclic compounds	杂环化合物	Heterocyclic compounds	杂环化合物	C21H23D11O2	2	0.8812	-	TRUE	TRUE	TRUE	24789.2	21473.3	23272.8	23561.2	22226.1	20215.5	90752.8	101285	96104.1	100734	83017.3	93683.3	10331	19073.5	19338.7	18580.5	20689.1	3940.14	27081.3	26262.2	15196.3	14179.1	2.821	20878.1	-
MW0153076	Lys-Met-His	L-赖氨酸-L-蛋氨酸-L-组氨酸	Amino acid and Its metabolites	氨基酸及其代谢物	Small Peptide	小肽	C17H30N6O4S1	2	0.8652	-	TRUE	FALSE	FALSE	131602	198553	231821	136871	185809	94476.5	71797.8	113656	99287.4	96245.9	122015	89856.1	88273.4	129683	100298	94769.6	76967.8	105386	104030	95544.4	140998	105481	188693	125979	-
MW0006018	Amarogentin	苦杏仁苷	Benzene and substituted derivatives	苯及其衍生物	Benzene and substituted derivatives	苯及其衍生物	C29H30O13	2	0.8546	-	TRUE	TRUE	FALSE	91.65	90.37	60.896	83.765	9.015	40.828	3591.74	5255.09	4604.09	5424.48	3884.17	4425.53	96.943	125.838	248.172	92.885	113.005	276.091	12546.6	9915.38	11973.3	9985.05	13261.5	11001	C09767
MW0157826	Thr-Trp-Met	苏氨酸-色氨酸-甲硫氨酸	Amino acid and Its metabolites	氨基酸及其代谢物	Small Peptide	小肽	C20H28N4O5S1	2	0.8458	-	TRUE	FALSE	FALSE	8677.71	9244.21	11588.1	10114.5	13062.5	14471	15218.5	25326.6	22777.1	15350.5	14220.8	15055.8	14736.9	16026.6	15893	14517.5	13742.7	11110	18146.8	23044.8	16298.7	17587.1	19860.9	19855.8	-
MW0158282	Trp-Val-Arg	色氨酸-缬氨酸-精氨酸	Amino acid and Its metabolites	氨基酸及其代谢物	Small Peptide	小肽	C22H33N7O4	2	0.8423	-	TRUE	FALSE	FALSE	226423	283112	306584	265110	279867	211850	190623	258599	247790	219679	272376	217659	204418	269281	203182	199884	176892	194682	254017	231095	280952	261872	318164	260873	-
MW0149665	Gln-Gln-Gln-Glu-Gln	谷酰氨-谷酰氨-谷酰氨-谷氨酸-谷酰氨	Amino acid and Its metabolites	氨基酸及其代谢物	Small Peptide	小肽	C25H41N9O12	2	0.8419	-	TRUE	FALSE	FALSE	3747.15	3385.73	4162.86	4944.93	3050.38	4214.61	10717	7226.01	13958.1	10952.9	8745.34	7123.9	2002.62	3374.02	1545.14	1745.47	2764.8	3911.49	3158.46	6034.15	6953.8	7565.52	11854.3	10991.3	-
MW0017104	2-[2-[(2E,3aS,4S,5R,6aS)-Hexahydro-5-hydroxy-4-[(3S,4S)-3-hydroxy-4-methyl-1,6-nonadiyn-1-yl]-2(1H)-pentalenylidene]ethoxy]acetic Acid	2-[2-[(2E,3aS,4S,5R,6aS)-Hexahydro-5-hydroxy-4-[(3S,4S)-3-hydroxy-4-methyl-1,6-nonadiyn-1-yl ]-2(1H)-戊二亚甲基]乙氧基]乙酸	Organic acid and Its derivatives	有机酸及其衍生物	Organic acid and Its derivatives	有机酸及其衍生物	C22H30O5	2	0.8107	-	TRUE	FALSE	FALSE	18747.9	28820.4	32061.2	22470.8	26115	14518	12247.9	18223.5	14170.7	13735.3	20093.4	13145.1	13747.4	21059.4	16277.7	16048.3	11367.9	14968.6	17042.1	15991.2	21822.5	16051.4	27323.3	17986.8	-
MW0155222	Phe-Ile-Asp-Leu-Asn	-	Amino acid and Its metabolites	氨基酸及其代谢物	Small Peptide	小肽	C29H44N6O9	2	0.7999	-	TRUE	FALSE	FALSE	51897	47703.2	49816.3	62457	48970	71313.9	115302	91394.2	111234	78740.1	71921.7	61570	83121.6	97603.3	65794.6	71782.7	59949.8	63596.6	76088.3	81048.8	72080	126080	87249.5	130915	-
MW0152993	Lys-His-Met	L-赖氨酸-L-组氨酸-L-蛋氨酸	Amino acid and Its metabolites	氨基酸及其代谢物	Small Peptide	小肽	C17H30N6O4S1	2	0.7708	-	TRUE	FALSE	TRUE	259992	332019	372522	294543	352684	196200	251942	397227	239351	274134	318888	270098	114542	125490	123177	286473	204773	184636	267602	254564	249155	268433	126202	309565	-
MW0108157	Met-His-Lys	甲硫氨酰-组氨酰-赖氨酸	Amino acid and Its metabolites	氨基酸及其代谢物	Small Peptide	小肽	C17H30N6O4S1	2	0.7702	-	TRUE	TRUE	TRUE	4401.75	4879.21	5923.31	5659.78	7608.93	7372.67	8343.83	9780.38	13092.4	8038.54	6699.85	7170.89	10177.2	8308.69	8583.97	7742.56	10943.5	5059.37	10715.8	10893.9	11025.5	11727.3	12043.1	12099.4	-
MW0152417	Leu-Lys-His-Glu	-	Amino acid and Its metabolites	氨基酸及其代谢物	Small Peptide	小肽	C23H39N7O7	2	0.7431	-	TRUE	FALSE	FALSE	44045	39645	54740.2	63469.7	68277.2	67034.8	31605.4	28721.8	37767.3	25367.5	23931.8	25023.4	37972.4	41220.5	26073.6	7829.04	35361.2	37454.4	58120.8	65397.7	87962.6	19785.8	43659.3	23745.8	-
MW0006489	Carbaryl	卡巴利	Benzene and substituted derivatives	苯及其衍生物	Benzene and substituted derivatives	苯及其衍生物	C12H11NO2	2	0.731	-	TRUE	TRUE	TRUE	41150.6	37697.8	40344.8	43989.7	39052.1	39752.8	42888.4	44573.7	51808.1	40727.8	47824.9	42746.5	33516.4	41331.1	15371.5	29170.1	33035.6	34139.3	40716.5	43815.7	37545.1	37719.2	38502.2	40827.1	C07491
MW0057016	1-Oleoyl-2-palmitoyl-sn-glycero-3-phosphocholine	1-油酰基-2-棕榈酰基-sn-甘油-3-磷酸胆碱	GP	甘油磷脂类	PC	磷脂酰胆碱	C42H82NO8P	2	0.7244	-	TRUE	TRUE	FALSE	193202	132399	155956	126236	148588	158495	269349	261665	233597	280159	456574	463296	235362	245166	154642	179601	192841	159392	199819	183358	130132	140861	146575	303940	-
MW0012940	1-Oleoyl-2-myristoyl-sn-glycero-3-phosphocholine	1-油酰基-2-肉豆蔻酰基-sn-甘油-3-磷酸胆碱	GP	甘油磷脂类	PC	磷脂酰胆碱	C40H78NO8P	2	0.7217	-	TRUE	FALSE	FALSE	1.29382e+06	1.49994e+06	1.11153e+06	949649	1.11533e+06	750765	1.23267e+06	487300	428433	1.16648e+06	399321	263120	322681	469187	440305	177041	561910	372994	725175	1.5101e+06	1.07589e+06	282078	854087	606168	-
MW0110992	Dicyclohexylamine	二环己胺	Alcohol and amines	醇、胺类	Amines	胺类	C12H23N	2	0.7162	-	TRUE	FALSE	TRUE	114353	112933	113901	134762	123382	126566	111952	166235	145027	126439	149355	133467	163276	171924	140846	131455	145914	130161	174862	126779	138339	171246	149825	173082	C14686
MW0012993	1-Stearoyl-2-arachidonyl-sn-glycero-3-phosphocholine	-	GP	甘油磷脂类	PS	磷脂酰丝氨酸	C46H84NO8P	2	0.7119	-	TRUE	FALSE	FALSE	9134.71	5755.27	7133.69	5129	8224.32	10341.9	1850.88	1360.44	5883.51	5250.15	4276.19	9492.43	19022.8	16231	18366	10237.9	12658.8	16416.7	5734.43	2515.25	4529.93	4440.91	1885.92	1924.03	-
MW0002641	L-Phenylalaninol	L-苯丙氨醇	Benzene and substituted derivatives	苯及其衍生物	Benzene and substituted derivatives	苯及其衍生物	C9H13NO	2	0.7055	-	TRUE	TRUE	TRUE	157280	145051	152178	179711	150892	154480	164678	174170	199620	161845	184809	168352	121849	153440	121935	107013	126936	132356	156624	154322	145893	147484	152305	147215	-
MW0151636	Ile-Tyr-Val	L-异亮氨酸-L-酪氨酸-L-缬氨酸	Amino acid and Its metabolites	氨基酸及其代谢物	Small Peptide	小肽	C20H31N3O5	2	0.6929	-	TRUE	FALSE	FALSE	443873	692754	763195	513379	624722	346174	263793	435008	358427	340724	469299	323937	337424	486256	372796	364872	276429	357536	382957	371889	508181	404790	633125	416541	-
MW0144582	Ala-Gly-Leu-Val-Ser	-	Amino acid and Its metabolites	氨基酸及其代谢物	Small Peptide	小肽	C19H35N5O7	2	0.6649	-	TRUE	FALSE	FALSE	8538.93	8989.53	11824.7	10495.4	10352.4	9087.68	7788.31	9663.85	9610.49	8962.1	10616.4	8670.79	8298.22	9107.52	7043.39	8305.56	6728.32	7090.73	9623.78	8766.05	11233.8	9502.69	11878.1	10337.7	-
MW0115000	L-Formylkynurenine	N’-甲酰基犬尿氨酸	Amino acid and Its metabolites	氨基酸及其代谢物	Amino acid derivatives	氨基酸衍生物	C11H12N2O4	3	0.9574	-	TRUE	TRUE	TRUE	707.661	603.257	631.93	728.419	593.318	632.716	2012.34	2111.29	2290.05	2069.39	2371.16	2266.19	474.355	151.001	393.907	480.774	555.572	324.431	1304.38	855.573	1160.28	1177.31	927.935	1051.58	C02700	1.92136
MW0166213	3-Hydroxy-5-methyl-o-methyltyrosine	3-羟基-5-甲基-邻-甲基酪氨酸	Others	其他	Others	其他	C11H15NO4	3	0.8581	-	TRUE	TRUE	TRUE	386.836	370.317	530.231	345.891	293.672	295.79	2699.59	2860.15	1.873	2233.7	2293.46	1832.95	4.256	8.65	3.147	3.414	9.525	13.936	9.486	5.985	5.695	1.388	6.631	7.511	-
MW0140526	(1E,2S)-2-methylbutanal oxime	(1E,2S)-2-甲基丁醛肟	Others	其他	Others	其他	C5H11NO	3	0.7082	-	TRUE	TRUE	TRUE	2858.93	2459.32	2733.87	2732.33	2419.66	2650.03	7322.57	7371.31	7199.95	7877.61	8215.86	7641.56	1666.06	1974.46	1354.39	1156.18	2187.07	2724.33	4705.22	4144.56	4514.24	3988.92	4322.45	4504.89	C19491
MW0060453	PE-NMe2(18:3(9Z,12Z,15Z)/18:1(9Z))	PE-NMe2(18:3(9Z,12Z,15Z)/18:1(9Z))	GP	甘油磷脂类	PE	磷脂酰乙醇胺	C43H78NO8P	3	0.7035	-	TRUE	FALSE	TRUE	1121.86	684.858	705.994	369.62	313.009	702.238	230.529	740.735	874.98	507.848	621.906	401.223	3625.53	5172.63	3127.34	3357.8	3990.46	678.895	1603.92	1594.14	1437.07	1116.55	393.953	357.622	-
MW0156492	S-Adenosylhomocysteine-d4	S-腺苷同型半胱氨酸	Nucleotide and Its metabolites	核苷酸及其代谢物	Nucleotide and Its metabolites	核苷酸及其代谢物	C14H16D4N6O5S	3	0.6759	-	TRUE	FALSE	FALSE	659.136	432.411	622.658	682.065	684.419	784.921	165.6	224.421	30.217	98.065	115.083	47.205	340.236	126.915	509.791	168.403	173.974	707.973	235.438	445.878	105.627	206.944	106.842	144.895	-
MW0107803	Leu-Ser	L-亮氨酸-L-丝氨酸	Amino acid and Its metabolites	氨基酸及其代谢物	Small Peptide	小肽	C9H18N2O4	3	0.6705	-	TRUE	TRUE	TRUE	411.558	305.904	370.033	330.476	286.292	336.81	4.997	4002.14	2339.72	2511.45	2220.73	1748.57	20.425	3.243	9.154	3.774	33.008	18.488	5.5	20.585	7.818	5.887	23.763	4.748	-
MW0060369	PE-NMe2(18:1(9Z)/18:3(9Z,12Z,15Z))	PE-NMe2(18:1(9Z)/18:3(9Z,12Z,15Z))	GP	甘油磷脂类	PE	磷脂酰乙醇胺	C43H78NO8P	3	0.6569	-	TRUE	TRUE	TRUE	663.073	394.131	252.089	141.472	203.845	267.108	99.971	331.514	353.595	429.307	225.823	163.344	2206.68	3704.1	1768.87	1705.69	2145.97	272.298	649.768	786.819	750.629	522.088	599.808	365.315	-
MW0142931	1H-Indole, 3-(3,7,11,15-tetramethylhexadeca-2,6,10,14-tetraenyl)-	3-香叶基香叶基吲哚；3-(香叶基香叶基）吲哚	Heterocyclic compounds	杂环化合物	Indole and Its derivatives	吲哚及其衍生物	C28H39N	3	0.8378	-	TRUE	TRUE	FALSE	17939	16781.3	17744.1	18554.1	16896.4	17314.3	128935	140252	144578	145698	136938	139716	24617.9	57379.3	72396.4	47197.9	51909.5	8565.17	49353.1	43537.2	69817.5	121388	41825.6	143991	C20525
MW0012141	11-Methyl-7-oxatetracyclo[6.3.1.01,6.04,11]dodecane	11-甲基-7-氧杂四环[6.3.1.01,6.04,11]十二烷	Aldehyde,Ketones,Esters	醛、酮、酯类	Esters	酯类	C12H18O	3	0.8075	-	TRUE	FALSE	FALSE	4994.46	5271.86	11558.1	13185.3	12700.1	5166.69	13942.9	12840	17971.6	12096.3	13345.8	11237.1	13328.5	17028.6	12712.6	12406.3	14526.6	12741.4	16433.4	4734.23	13427.7	18074.8	17118.3	14659.1	-
MW0108913	N-Stearoyl GABA	N-硬脂酰 GABA	Amino acid and Its metabolites	氨基酸及其代谢物	Amino acid derivatives	氨基酸衍生物	C22H43NO3	3	0.6115	-	TRUE	TRUE	FALSE	9067.58	4156.58	8359.82	3896.8	8129.86	4038.81	111356	120216	118736	122233	115475	122646	29374.4	17808.9	32201	30120	34922.3	30904.4	44044.6	21644.3	40265.9	45290	33502.4	38578.3	-
MW0012773	1-arachidonoyl-sn-glycero-3-phospho-1D-myo-inositol	1-花生四烯酸-sn-glycero-3-phospho-1D-myo-inositol	GP	甘油磷脂类	PI	磷脂酰肌醇	C29H49O12P	3	0.5835	-	TRUE	FALSE	FALSE	280.933	1291.72	1145.08	851.427	848.322	689.706	2245.63	3988.31	6565.5	3157.46	3879.5	3561.46	219.549	257.847	197.041	725.634	366.131	215.534	1197.8	670.687	1159.44	2528.78	2342.56	5050.84	-
MW0113284	6-({2-[4,6-dihydroxy-2-methoxy-3-(3-methylbut-2-en-1-yl)phenyl]-2-hydroxyacetyl}oxy)-3,4,5-trihydroxyoxane-2-carboxylic acid	6-({2-[4，6-二羟基-2-甲氧基-3-(3-甲基丁-2-烯-1-基）苯基]-2-羟基乙酰基}氧基)-3，4，5-三羟基恶烷-2-羧酸	Organic acid and Its derivatives	有机酸及其衍生物	Organic acid and Its derivatives	有机酸及其衍生物	C20H26O12	3	0.5359	-	TRUE	TRUE	TRUE	11704	9281.64	10765.7	14813.1	10600.1	13161.7	11637.1	12567.8	12509.9	11476.7	13262.1	12388.4	7539.52	10948	8360.21	6598.85	7192.29	8343.3	10904.4	11569.4	11083.9	11327	10920.4	9440.38	-
MW0054526	LysoPC(18:3(6Z,9Z,12Z))	溶血PC(18:3(6Z,9Z,12Z))	GP	甘油磷脂类	PC	磷脂酰胆碱	C26H48NO7P	3	0.5105	-	TRUE	TRUE	TRUE	1888.43	1496.22	2434.09	1104.84	1754.35	2090.75	3430.34	6901.5	9569.88	3147.3	2695.23	3463.28	536.143	608.037	786.868	651.761	877.729	1125.38	408.922	563.409	154.166	435.453	412.661	359.808	C04230	5.77663
MW0063549	SM(d18:0/22:3(10Z,13Z,16Z))	SM(d18:0/22:3(10Z,13Z,16Z))	SL	鞘脂类	SM	鞘磷脂	C45H85N2O6P	3	0.5006	-	TRUE	FALSE	TRUE	30083.8	34949	12371.2	34644.8	13238.9	21598.4	12154.7	14801.2	11804.3	25892.9	26551.7	29833.3	48988.2	62159	39947.8	48868.9	51862.9	38671	32282.8	25111.2	25892.5	32535.5	18813	24157	C00550
MW0107948	Pyroglutamic acid	L-焦谷氨酸	Amino acid and Its metabolites	氨基酸及其代谢物	Amino acid derivatives	氨基酸衍生物	C5H7NO3	1	0.9746	98-79-3	TRUE	FALSE	FALSE	161805	152935	173303	189522	159290	167823	244428	239667	250181	252672	240385	243116	128280	132817	114451	115456	109093	115680	237379	158286	266213	254768	280497	283130	C01879
MEDN0068	S-(5-Adenosy)-L-Homocysteine	S-(5-腺苷)-L-高半胱氨酸	Amino acid and Its metabolites	氨基酸及其代谢物	Amino acid derivatives	氨基酸衍生物	C14H20N6O5S	1	0.9426	979-92-0	TRUE	TRUE	FALSE	5816.37	5769.01	5329.78	4821.78	5757.91	5682.65	1338.15	1615.24	1126.28	1016.9	1015.23	1046.53	3415.4	2752.49	2987.23	3265.85	3803.66	4294.77	1560.67	1859.84	1019.53	1684.2	2257.25	1560.56	C00021
MW0111806	1D-myo-inositol 4,5-bisphosphate	D-肌醇-4,5-二磷酸酯	Organic acid and Its derivatives	有机酸及其衍生物	Organic acid and Its derivatives	有机酸及其衍生物	C6H14O12P2	2	0.7387	93060-87-8	TRUE	TRUE	FALSE	66068.8	76647.9	84277.4	65470.2	73107.9	83531.9	320120	225419	179874	219178	192066	180895	64359.2	64609.9	69398.5	65692.5	54137	55658.7	713237	308346	588534	168412	595444	382718	C04064
FDATN01441	Phosphocreatine sodium	-	Others	其他	Medicine	药物	C4H8N3Na2O5P	1	0.7696	922-32-7 | 6190-45-0	TRUE	FALSE	FALSE	87279.4	84920.1	97373.9	99653	101080	106574	314991	262757	269350	324216	341947	305401	65569.3	63033.8	48070.8	66494.3	48820.2	62091.1	195784	141086	287149	271872	428226	431347	-
MW0124528	Janthitrem E	-	Heterocyclic compounds	杂环化合物	Heterocyclic compounds	杂环化合物	C37H49NO6	3	0.5995	90986-50-8	TRUE	FALSE	TRUE	64119.7	67759.7	84284.9	92689	81104.2	89405.1	77315.7	110326	98323.6	87681.5	79696.3	75331.7	35939.1	44321.4	44428.6	32382.5	41430.7	54454.9	97604.4	103628	72389.5	80633.7	81105.1	79619.5	-
MW0109259	(R)-3-Amino-4-(3-hexylphenylamino)-4-oxobutylphosphonic acid	(R)-3-氨基-4-(3-己基苯基氨基)-4-氧代丁基膦酸	Organic acid and Its derivatives	有机酸及其衍生物	Organic acid and Its derivatives	有机酸及其衍生物	C16H27N2O4P	2	0.7369	909725-61-7	TRUE	FALSE	FALSE	18.462	4.037	41.744	18.712	67.148	101.684	67.033	47.023	149.792	177.432	39.915	211.423	67.257	129.215	103.2	37.873	125.424	127.207	160.971	114.659	465.373	77.468	69.688	97.456	-
MEDN0602	Deoxyguanosine 5'-monophosphate(dGMP)	脱氧鸟苷5'-一磷酸(dGMP)	Nucleotide and Its metabolites	核苷酸及其代谢物	Nucleotide and Its metabolites	核苷酸及其代谢物	C10H14N5O7P	1	0.915	902-04-5	TRUE	TRUE	FALSE	1.15458e+06	963023	1.15107e+06	1.05049e+06	758144	995954	313187	374547	267357	389413	312416	361730	647193	1.03555e+06	605559	613602	353290	308402	96577.2	196648	339625	191999	254972	205714	C00362
MW0009620	1,2,3-Trihydroxybenzene	邻苯三酚	Benzene and substituted derivatives	苯及其衍生物	Phenolics	苯酚类	C6H6O3	3	0.6315	87-66-1	TRUE	FALSE	FALSE	213.736	510.927	726.74	453.909	1173.53	1231.79	190.723	62.242	129.349	179.548	195.189	153.799	1647.68	1045.11	1426.06	1365.55	1811.95	2039.59	222.058	108.195	54.672	164.954	92.747	223.651	C01108
MW0103598	Inosine diphosphate	肌苷 5'-二磷酸	Nucleotide and Its metabolites	核苷酸及其代谢物	Nucleotide and Its metabolites	核苷酸及其代谢物	C10H14N4O11P2	2	0.6155	86-04-4	TRUE	TRUE	TRUE	619042	574872	576952	598893	490335	565004	300140	338270	327151	348589	314239	323434	415401	582458	411824	402750	357685	285876	195339	200457	313239	202305	174938	198057	C00104	1.43755
MW0103590	Guanosine-5'-monophosphate	鸟苷-5'-一磷酸	Nucleotide and Its metabolites	核苷酸及其代谢物	Nucleotide and Its metabolites	核苷酸及其代谢物	C10H14N5O8P	1	0.9499	85-32-5 | 128952-18-1 | 29593-02-0	TRUE	FALSE	FALSE	1.43079e+06	1.28461e+06	1.28729e+06	1.29962e+06	966623	1.24754e+06	604548	518315	540562	616259	615284	635547	1.08673e+06	1.30494e+06	882550	1.00334e+06	922566	762206	526729	517936	697686	505732	567783	573869	C00144
FDATN01259	Roquinimex	-	Others	其他	Medicine	药物	C18H16N2O3	1	0.5328	84088-42-6	TRUE	TRUE	FALSE	94091.3	82737.2	94130	94852.6	88614.9	93896.9	202938	198711	269590	231483	238365	204685	50074.7	71620	56240.8	52506.2	79045.6	73366.9	213183	222978	180549	179816	180741	171398	-
MW0103380	3'-Uridylic acid	尿苷-3'-单磷酸	Nucleotide and Its metabolites	核苷酸及其代谢物	Nucleotide and Its metabolites	核苷酸及其代谢物	C9H13N2O9P	3	0.8647	84-53-7	TRUE	FALSE	FALSE	24785	16546.8	19243.4	23270.7	15170.2	17830.8	4663.86	8510.07	5435.32	7094.94	4599.11	1233.86	16010.5	15252.9	12007.1	12668.3	12269	13060.8	3261.76	6369.42	6436.84	2668.74	2767.28	2168.27	C01368
MEDL02151	3'-Adenylic acid	3'-腺嘌呤核苷酸	Nucleotide and Its metabolites	核苷酸及其代谢物	Nucleotide and Its metabolites	核苷酸及其代谢物	C10H14N5O7P	1	0.7585	84-21-9	TRUE	FALSE	TRUE	7.58785e+06	6.62397e+06	7.11089e+06	8.15878e+06	6.31938e+06	6.76487e+06	4.01545e+06	4.05785e+06	4.23532e+06	4.60003e+06	3.6801e+06	4.35146e+06	4.99957e+06	7.31243e+06	4.68112e+06	4.9469e+06	4.06202e+06	3.50723e+06	2.91964e+06	3.03163e+06	4.87566e+06	3.48591e+06	3.52622e+06	3.34077e+06	C01367
MW0055405	N-Palmitoyl Taurine	N-棕榈酰牛磺酸	FA	脂肪酰类	FFA	游离脂肪酸	C18H37NO4S	2	0.9388	83982-06-3	TRUE	TRUE	TRUE	2834.47	3267.73	3774.69	5821.77	4998.96	3231.46	13474.3	15686.4	15700.3	11223.4	9474.61	11917.6	2574.48	1176.35	867.737	881.734	2974.43	4101.47	1723.81	1686.12	1177.89	1135.51	1369.46	567.372	-
MW0139904	Uniconazole-P	尼康唑-P	Heterocyclic compounds	杂环化合物	Heterocyclic compounds	杂环化合物	C15H18ClN3O	2	0.7033	83657-17-4	TRUE	TRUE	FALSE	186647	188366	187078	201923	248866	183498	303369	327939	483497	360856	415135	318606	111140	114898	148756	105257	158423	193165	672245	694020	467459	557606	506467	589687	C18494
MW0015555	Acetylvalerenolic acid	乙酰戊烯醇酸	Terpenoids	萜类	Sesquiterpenoids	倍半萜	C17H24O4	2	0.8575	81397-67-3	TRUE	TRUE	TRUE	1249.48	934.94	1417.67	1606.71	1258.64	1157.39	8133.62	11218.5	10182.3	9452.86	7796.56	7223.44	222.263	283.776	11.603	14.464	289.445	451.138	10.248	608.606	302.602	7.853	4.805	6.093	-
MW0109294	Pravastatin	普伐他汀	Others	其他	Medicine	药物	C23H36O7	2	0.6282	81093-37-0	TRUE	FALSE	FALSE	4738.59	2704.54	4062.39	3221.82	3149.32	3870.14	4087.74	1421.7	4593.57	4807.26	6224.79	3441.74	5189.96	7970.18	4901.14	6019.15	5382.85	6101.63	4974.95	3200.01	3302.56	3866.88	4687.85	3398	C01844
MW0001514	Red Violet 2RN Acid Anthraquinone	1-苯胺基9,10-二氧-2-苯甲酸	Benzene and substituted derivatives	苯及其衍生物	Benzene and substituted derivatives	苯及其衍生物	C21H13NO4	2	0.6341	81-79-8	TRUE	FALSE	FALSE	10039.1	10222.8	11987.5	13942.5	12370.1	8847.79	13059.7	7704.8	7792.36	7478.56	8775.68	9479.45	8216.75	11058.4	10430.8	7344.41	7665.05	6736.43	9665.43	7815.51	11516.8	8409.51	12921	11690.5	-
MW0109041	Pantothenic acid	泛酸	CoEnzyme and vitamins	辅酶和维生素	CoEnzyme and vitamins	辅酶和维生素	C9H17NO5	1	0.9126	79-83-4	TRUE	TRUE	TRUE	319054	309650	357901	359247	318899	317621	326333	307886	339945	331014	327343	317606	118939	127570	125170	123231	122992	155818	184094	126909	155822	152447	151928	172698	C00864
MW0007512	L-Lactic acid	L-乳酸	Organic acid and Its derivatives	有机酸及其衍生物	Organic acid and Its derivatives	有机酸及其衍生物	C3H6O3	1	0.9888	79-33-4	TRUE	TRUE	TRUE	170101	184179	173101	171576	107968	128846	315327	256385	262617	273852	277776	263764	326031	292238	281551	361518	351814	282081	517821	325598	428865	443686	500292	504411	C00186
MW0154985	Penitrem F	培尼替林 F	Heterocyclic compounds	杂环化合物	Heterocyclic compounds	杂环化合物	C37H44ClNO5	3	0.6441	78213-65-7	TRUE	TRUE	TRUE	2946.08	3308.59	3077.14	4693.15	4605.6	3234.41	35311.2	36480.9	38311.3	31916.4	33270	28669	365.187	522.983	2101.37	1965.21	1742.86	2638.5	2714.28	3050.78	2710.44	2501.47	2749.77	2516.77	C20598
MW0103048	Ursolic acid	熊果酸	Terpenoids	萜类	Triterpene	三萜	C30H48O3	2	0.6846	77-52-1	TRUE	FALSE	FALSE	45887	39679.5	46498.4	49958.8	48544.2	46825.3	11.456	30.121	182.851	7219.35	8121.52	51.368	16696.6	18707.8	20601.8	15593.2	19165.5	23585.3	58.574	5498.31	5842.27	67.807	129.753	3895.98	C08988
MW0104735	2-deoxy-5-O-phosphono-D-erythro-pentose	2-deoxy-5-O-phosphono-D-erythro-pentose	Organic acid and Its derivatives	有机酸及其衍生物	Organic acid and Its derivatives	有机酸及其衍生物	C5H11O7P	2	0.6713	7685-50-9	TRUE	FALSE	FALSE	2260.55	1913.3	2754.6	2983.23	2341.47	1826	1400.1	2512.11	1992.67	2452.79	2629.44	1817.93	1744.79	1977.52	1452.06	1564.44	2224.95	1454.27	1465.84	2185.53	1629.53	2269.11	2635.6	1991.65	-
MW0152081	Lacto-N-triaose	乳-N-三糖	Carbohydrates and Its metabolites	碳水化合物及其代谢物	Carbohydrates and Its metabolites	碳水化合物及其代谢物	C20H35NO16	2	0.7032	75645-27-1	TRUE	TRUE	FALSE	6047.05	4171.82	4851.08	4788.59	3197.28	5124.02	68436.2	86928	83011.5	94106.6	83269.3	83628.7	8845.34	10591.1	8762.49	8336.68	9731.68	10641.3	201839	161371	207581	177308	180302	199838	-
MW0156458	S-(2-Chloroethyl)glutathione	S-(2-氯乙基)谷胱甘肽	Amino acid and Its metabolites	氨基酸及其代谢物	Small Peptide	小肽	C12H20ClN3O6S	3	0.5277	75607-61-3	TRUE	TRUE	FALSE	82745.6	93133.3	89600.4	88572.8	68837.2	83274.6	184839	185230	164741	205452	181367	188014	43903.7	39737.9	46212.5	62299.7	37735.5	37186.9	271615	180255	298487	324777	367931	382032	C20304
MW0103485	beta-Nicotinamide ribose monophosphate	β-烟酰胺核糖一磷酸	Nucleotide and Its metabolites	核苷酸及其代谢物	Nucleotide and Its metabolites	核苷酸及其代谢物	C11H16N2O8P+	3	0.729	75414-16-3	TRUE	TRUE	FALSE	403042	456321	536773	597845	425801	545619	741757	987684	876711	805364	840998	710672	238046	295027	241082	236059	179644	182865	1.26207e+06	789154	1.23271e+06	1.25753e+06	1.35958e+06	1.58185e+06	C00455
MW0062234	Alprostadil	埃代克斯	Hormones and hormone related compounds	激素及激素相关物质	Hormones and hormone related compounds	激素及激素相关物质	C20H34O5	2	0.7355	745-65-3	TRUE	FALSE	FALSE	1373.61	197.733	2786.65	2240.39	3235.65	1788.13	193.306	187.82	394.039	410.907	323.882	276.43	499.357	1536.45	700.431	400.025	481.864	97.524	263.344	154.358	2307.27	237.586	551.709	2274.05	C04741
MW0103902	(3R)-3-hydroxy-3-methyl-5-(phosphonooxy)pentanoic acid	5-磷酸甲羟戊酸	Organic acid and Its derivatives	有机酸及其衍生物	Organic acid and Its derivatives	有机酸及其衍生物	C6H13O7P	2	0.7602	73566-35-5	TRUE	FALSE	TRUE	45507.7	47908	41228	40912.6	56320.2	56884.6	40329.8	55894.4	69705.4	57182	52015.2	29401.4	24298.6	40037.2	30373.3	29660.4	31875.1	53648.2	38779.1	55116.6	36780.3	32630.5	38663.9	41897.6	C01107
MW0015393	alpha-Dimorphecolic acid	α-二吗啡酸	FA	脂肪酰类	Oxidized lipids	氧化脂质	C18H32O3	1	0.8994	73543-67-6	TRUE	TRUE	TRUE	5133.21	3770.13	5463.54	6699.02	5461.63	4558.59	83579.2	96960.3	90967.7	58514.2	63013	58872.4	1634.35	815.437	1811.09	704.435	544.277	689.252	812.248	641.071	1039.52	751.992	882.643	582.643	C14767
MW0193946	L-Tryptophan	L-色氨酸	Amino acid and Its metabolites	氨基酸及其代谢物	Amino acids	氨基酸	C11H12N2O2	1	0.9555	73-22-3	TRUE	TRUE	FALSE	9995.71	8381.23	8564.95	9253.21	9076.28	9145.12	36153.9	27322.7	46949.8	42950.7	51985.9	40522	6221.89	4943.28	5730.07	5035.91	8082.69	9592.66	20062.3	18762.5	18831.5	18459.2	23631.2	22964.2	C00078
MW0000334	Ecgonine methyl ester	芽子碱甲酯	Alkaloids	生物碱	Tropan alkaloids	莨菪烷类生物碱	C10H17NO3	3	0.7891	7143-09-1	TRUE	TRUE	TRUE	298.774	307.054	410.482	256.256	274.377	463.805	1672.38	1960.58	1792.14	1832.98	1224.21	1239.6	38.402	142.95	29.416	17.361	23.757	37.265	42.878	37.802	31.085	41.869	7.598	35.266	-
MW0011869	1,2-Dipalmitoyl-sn-glycerol 3-phosphate	1,2-二十六烷酰基-sn-甘油-3-磷酸	GP	甘油磷脂类	PA	磷脂酸	C35H69O8P	2	0.6172	7091-44-3	TRUE	FALSE	FALSE	969903	1.02659e+06	1.33974e+06	1.50142e+06	1.12342e+06	1.62068e+06	813415	1.10508e+06	941941	647539	750682	617647	942740	895661	532489	293825	263623	489595	1.3019e+06	999083	1.035e+06	1.2005e+06	364091	1.1803e+06	C00416
MW0103416	6-Methylthiopurine 5'-monophosphate ribonucleotide	6-甲硫基嘌呤5-单磷酸核糖核苷酸	Nucleotide and Its metabolites	核苷酸及其代谢物	Nucleotide and Its metabolites	核苷酸及其代谢物	C11H15N4O7PS	3	0.604	7021-52-5	TRUE	FALSE	TRUE	4225.94	5466.12	5445.05	5699.5	3944.95	4402.41	2503.97	2234.53	1509.05	350.034	340.015	566.185	1521.08	540.351	1339.3	909.001	265.04	1271.85	1846.33	1829.78	1534.6	410.921	1974.22	1117.84	C16615
MW0159685	Glutathione	谷胱甘肽	Amino acid and Its metabolites	氨基酸及其代谢物	Amino acid derivatives	氨基酸衍生物	C10H17N3O6S	3	0.9661	70-18-8	TRUE	TRUE	FALSE	28999.8	29851.9	38012.2	38383.7	36708.3	34758.4	63196.2	64444	82588.5	55386.8	67392.4	64919.5	24646.6	19542	20618.4	16278.9	17750.4	27511.2	123797	101244	110390	127624	117641	119571	C00051
MW0103719	Trifluridine	曲氟尿苷	Carbohydrates and Its metabolites	碳水化合物及其代谢物	Sugars	糖类	C10H11F3N2O5	2	0.6761	70-00-8	TRUE	FALSE	TRUE	1317.79	1447.2	1067.45	1399.21	849.815	1002.39	500.121	551.055	838.721	486.377	876.632	576.947	307.439	459.488	215.544	450.145	320.784	443.887	729.348	345.493	982.092	1070.49	122.797	497.279	-
MW0141536	17beta-[Bis(2-hydroxyethyl)amino]androst-5-en-3beta-ol	17beta-[双(2-羟乙基)氨基]androst-5-en-3beta-ol	Alcohol and amines	醇、胺类	Alcohols	醇类	C23H39NO3	3	0.7977	6956-93-0	TRUE	TRUE	FALSE	20.366	32.326	6.482	1390.36	8.158	27.644	7687.6	7711.51	8492.72	9457.63	7929.04	8318.21	4014.07	1812	1060.15	1129.94	1773.74	1304.32	2561.66	1402.68	1543.96	1399.59	1942.03	2287.22	-
MW0102909	trans-Vaccenic acid	反式油酸	FA	脂肪酰类	FFA	游离脂肪酸	C18H34O2	3	0.6531	693-72-1	TRUE	TRUE	FALSE	13204	16387.4	17061.3	21283.2	11058.4	11441.1	2873.17	5140.68	5089.49	3348.4	3848.07	2874.12	6680.05	7029.39	10050.7	9655.5	5694.86	10431.7	9914.05	4214.24	7330.97	10559.1	8162.14	7743.36	C08367
MEDN1011	Mannitol	D-甘露醇	Carbohydrates and Its metabolites	碳水化合物及其代谢物	Sugar alcohols	糖醇	C6H14O6	1	0.5895	69-65-8	TRUE	FALSE	TRUE	1808.08	1046.87	353.673	2328.26	2830.7	797.143	2868.01	2424.07	5486.59	2586.58	1477.98	2408.5	4340.36	3396.43	4123.5	2849.5	3421.3	1780.11	3468.32	2157.46	3996.42	3026.64	3478.52	4432.86	C00392
MW0159863	Hypoxanthine	次黄嘌呤	Nucleotide and Its metabolites	核苷酸及其代谢物	Nucleotide and Its metabolites	核苷酸及其代谢物	C5H4N4O	1	0.9288	68-94-0	TRUE	TRUE	TRUE	51738.1	51234.4	45390.2	45851.2	50595.1	52553.8	197171	168896	176032	150458	184962	166021	20478.3	16690.9	15559.6	13995.2	18258.9	20553.1	94451.1	117922	95723.9	109720	97201.3	120718	C00262	1.80892
MW0053753	Glycochenodeoxycholic acid 7-sulfate	甘蔗去氧胆酸7-硫酸盐	Organic acid and Its derivatives	有机酸及其衍生物	Sulfonic acids	磺酸类化合物	C26H43NO8S	3	0.5768	67030-55-1	TRUE	FALSE	FALSE	239819	271491	283403	362291	352402	362480	301566	344662	592827	350727	286225	277845	180523	241272	224131	174433	257545	207751	253419	259022	379779	368176	312971	349050	-
MW0137847	Cyclomorusin	环孢霉素	Heterocyclic compounds	杂环化合物	Heterocyclic compounds	杂环化合物	C25H22O6	3	0.5863	62596-34-3	TRUE	FALSE	FALSE	9778.5	9102.52	10426.7	12749.4	11031.5	12324.9	10490.1	12760.2	15157.4	14340.4	11775.8	9780.76	8887.47	10626.8	8356.32	7776.53	9599.16	9963.54	10551.4	9794.74	11539.4	14004.7	12521.6	11542	C17867
MW0119377	3-Amino-1,4-dimethyl-5H-pyrido[4,3-b]indole	3-氨基-1,4-二甲基-5H-吡啶并[4,3-b]吲哚	Heterocyclic compounds	杂环化合物	Indole and Its derivatives	吲哚及其衍生物	C13H13N3	3	0.6024	62450-06-0	TRUE	FALSE	TRUE	15941	13641.1	17869.8	16698.4	19557.5	18327.8	15468.8	13264.2	18350.1	15187.1	12440	10236	14718.8	18391.6	13052.1	12281.8	14154	10211.7	8949.51	12879.2	10116	12464.2	13544.4	13018.9	C19306
MW0049069	Cucurbitacin B	葫芦素B	Aldehyde,Ketones,Esters	醛、酮、酯类	Esters	酯类	C32H46O8	2	0.5097	6199-67-3	TRUE	FALSE	FALSE	56976.4	49844.6	59273.3	64987.6	65586.1	59145.6	107749	131734	142451	112068	98205.7	84905.6	93452.8	79798.5	79818.7	61116.8	100191	139692	122182	173560	97066.6	77015.7	104035	84016	C08794
MW0103478	Adenosine monophosphate	5'-腺嘌呤核苷酸	Nucleotide and Its metabolites	核苷酸及其代谢物	Nucleotide and Its metabolites	核苷酸及其代谢物	C10H14N5O7P	1	0.9524	61-19-8	TRUE	TRUE	TRUE	9.48216e+06	9.18993e+06	9.66776e+06	1.03317e+07	7.51359e+06	1.00363e+07	4.94651e+06	5.91364e+06	5.18244e+06	5.62209e+06	5.5403e+06	5.29246e+06	6.78017e+06	9.40752e+06	6.1228e+06	6.6434e+06	5.86553e+06	4.73692e+06	4.14605e+06	4.19308e+06	5.5879e+06	4.1376e+06	5.14178e+06	4.33402e+06	C00020	1.32225
MEDN0383	FFA(18:2)	亚油酸	FA	脂肪酰类	FFA	游离脂肪酸	C18H32O2	1	0.9644	60-33-3	TRUE	TRUE	TRUE	38335.7	45089.5	67639.9	79863.3	76093.5	53105.7	295616	286188	262714	140663	128336	150737	34441.7	22667.6	17596.2	11963.5	29259.4	29808.8	9759.68	10487.4	9763.28	6445.2	4119.26	5602.25	C01595
MW0108239	Methotrexate	甲氨蝶呤	Heterocyclic compounds	杂环化合物	Pteridines and derivatives	蝶啶及其衍生物	C20H22N8O5	2	0.8805	59-05-2	TRUE	TRUE	TRUE	169206	157336	169291	198675	179362	182544	177737	176182	209385	181406	173018	158124	130379	169044	122072	121250	135263	142014	154894	166410	154922	149448	151536	161706	C01937
MW0106760	gamma-Glutamylalanine	5-L-谷氨酰-L-丙氨酸	Amino acid and Its metabolites	氨基酸及其代谢物	Amino acid derivatives	氨基酸衍生物	C8H14N2O5	2	0.6528	5875-41-2	TRUE	FALSE	TRUE	1.80057e+06	1.71919e+06	1.79831e+06	2.04042e+06	1.84993e+06	1.87984e+06	1.86978e+06	1.93599e+06	2.38322e+06	2.05052e+06	1.9559e+06	1.79032e+06	1.49082e+06	1.8525e+06	1.38653e+06	1.3664e+06	1.48998e+06	1.57398e+06	1.75224e+06	1.85468e+06	1.73776e+06	1.7566e+06	1.79142e+06	1.84043e+06	C03740
MEDP1130	Eicosa-8,11,14-trien-5-ynoic acid	5,6-脱氢花生四烯酸	FA	脂肪酰类	Oxidized lipids	氧化脂质	C20H30O2	1	0.9271	58688-54-3	TRUE	TRUE	TRUE	80693	78896.6	134382	116382	108190	73765.1	341461	330805	285359	159356	172497	183473	45457.6	32905.8	35809.4	25943.9	59219.2	47573.2	68242.2	78500.3	102358	60619	40431.2	56351.5	-
MW0106167	cis-Aconitic acid	乌头酸	Organic acid and Its derivatives	有机酸及其衍生物	Organic acid and Its derivatives	有机酸及其衍生物	C6H6O6	3	0.5891	585-84-2	TRUE	TRUE	TRUE	2947.44	2761.79	2825.74	3026.33	2848.42	3381.17	1049.63	1183.44	4956.82	2391.25	2132.34	2654.74	15191.3	10231.2	8628.6	8098.71	10750.4	1187.53	10844.4	2494.18	9297.32	9680.45	12641.4	10684.2	C00417
MW0169991	Uridine	尿嘧啶核苷	Nucleotide and Its metabolites	核苷酸及其代谢物	Nucleotide and Its metabolites	核苷酸及其代谢物	C9H12N2O6	1	0.6226	58-96-8	TRUE	TRUE	TRUE	12124.8	4400.74	7282.56	4579.12	5779.11	1877.87	1578.03	3604.58	3007.59	3716.26	5239.36	4607.84	2640.3	96.097	2689.79	326.798	463.451	306.02	310.9	340.775	160.143	362.3	326.02	455.877	C00299
MW0159913	Inosine	肌苷	Nucleotide and Its metabolites	核苷酸及其代谢物	Nucleotide and Its metabolites	核苷酸及其代谢物	C10H12N4O5	1	0.9886	58-63-9	TRUE	FALSE	FALSE	69242.4	66906.1	73345.1	75286.4	80535.7	80264.5	462913	378146	330092	469125	496977	417046	17915.3	15453.8	14983.6	14124.9	14184.4	18147.9	732072	343749	682156	473257	515920	653800	C00294
MW0139190	(1R,4E,5'S,6S,6'S,7R,8S,10R,11R,12S,14R,15S,16R,18E,20E,22R,25S,27R,28S)-22-ethyl-7,11,14,15-tetrahydroxy-6'-[(2R)-2-hydroxypropyl]-5',6,8,10,12,14,16,28,29-nonamethylspiro[2,26-dioxabicyclo[23.3.1]nonacosa-4,18,20-triene-27,2'-oxane]-3,9,13-trione	-	Heterocyclic compounds	杂环化合物	Heterocyclic compounds	杂环化合物	C45H74O11	3	0.6433	579-13-5	TRUE	FALSE	FALSE	49882.1	66569.3	86720.9	138210	157341	175647	9069.29	16588.4	39344.8	22055.2	38272.7	32872.1	44568.5	47996.3	25458.1	34231.4	34843.7	20725.9	72213	41515.4	33993.5	20949	9641.2	15862.9	-
MW0007329	Homovanillin	3-甲氧基-4-羟基苯乙醛；（4-羟基-3-甲氧基苯基）乙醛；高香草醛	Benzene and substituted derivatives	苯及其衍生物	Phenolics	苯酚类	C9H10O3	3	0.8955	5703-24-2	TRUE	TRUE	TRUE	2137.12	2169.14	2446.88	2573.64	2334.78	2222.69	735.713	612.287	625.695	711.934	869.234	596.283	573.947	779.825	765.941	679.423	718.935	860.339	263.02	11.834	281.179	107.545	205.814	270.599	C05581
MW0106988	Glutamine	L-谷氨酰胺	Amino acid and Its metabolites	氨基酸及其代谢物	Amino acids	氨基酸	C5H10N2O3	1	0.7843	56-85-9	TRUE	TRUE	FALSE	71580	72674.7	75681.7	100415	85794.6	81201.5	10090.8	9949.56	9612.06	10045.5	8643.3	1820.16	28946.9	60346.1	54688.6	61153.3	81736.5	73632.8	39613.2	22217.1	21838.8	19365	15807.3	17712.2	C00064
MEDL02760	Glyceraldehyde	甘油醛	Aldehyde,Ketones,Esters	醛、酮、酯类	Aldehydes	醛类	C3H6O3	1	0.7763	56-82-6	TRUE	TRUE	TRUE	142300	118288	142466	129490	89999.6	89944.4	266856	232483	248404	222078	249633	228504	258955	203210	250167	255392	228190	273692	206587	312872	425466	419127	426176	457580	C02154
MW0121543	5-Hydroxytryptophan	5-羟基-L-色氨酸	Amino acid and Its metabolites	氨基酸及其代谢物	Amino acids	氨基酸	C11H12N2O3	1	0.7713	56-69-9 | 114-03-4 | 72572-98-6	TRUE	TRUE	TRUE	12370.5	10631.3	12949.2	12472.6	11778.1	11887.6	38187.9	31283.4	39858.2	39530.5	37821.9	36846.1	7008.08	6302.69	8438.6	8281.64	9056.53	11621	16236.4	16228.9	15197.7	14239.7	16013.7	12103.6	C01017
MW0109669	L-Serine	L-丝氨酸	Amino acid and Its metabolites	氨基酸及其代谢物	Amino acids	氨基酸	C3H7NO3	3	0.9106	56-45-1	TRUE	TRUE	TRUE	6015.24	7805.73	7683.5	8216.14	3422.72	7037.74	7155.1	6685.33	4640.16	9044.38	7985.82	9360.14	227.833	109.251	134.778	312.195	341.236	880.514	264.996	403.318	1758.23	1282.92	911.272	1683.44	C00065	10.2349
MW0052509	Eicosadienoic acid	二十碳二烯酸	FA	脂肪酰类	FFA	游离脂肪酸	C20H36O2	1	0.9583	5598-38-9	TRUE	TRUE	TRUE	4223.81	2586.1	6110.75	5581.17	4557.97	3320.68	309121	382333	288713	151074	153154	230137	1432.58	1780.2	1945.13	3345.73	2757.05	3157.66	8145.6	8494.61	8157.68	6336.6	5302.36	1604.07	C16525
MW0168231	Miraxanthin-V	美紫杉素-V	Organic acid and Its derivatives	有机酸及其衍生物	Organic acid and Its derivatives	有机酸及其衍生物	C17H18N2O6	3	0.9393	5375-64-4	TRUE	TRUE	TRUE	4493.29	5058.16	6001.98	8551.5	6525.71	4318.74	7459.38	7103.33	9246.94	6297.98	6513.81	6221.05	3049.57	4235.27	3553.77	4751.24	3324.93	4316.98	2789.38	4661.43	3503.55	3377.65	3144.05	2365.08	C08557
MW0168142	Lotaustralin	百脉根苷	Heterocyclic compounds	杂环化合物	Heterocyclic compounds	杂环化合物	C11H19NO6	3	0.6665	534-67-8	TRUE	FALSE	FALSE	3102.18	3032.68	2894.04	2349.32	1954.71	2626.65	2096.72	2720.99	1489.97	711.851	1135.25	835.118	6478.15	3642.87	5918.06	5798.53	9186.1	4874.85	1399.56	1469.06	634.196	1597.64	1477.22	1747.78	C08334
MW0054786	(2E,4E)-11-Methoxy-3,7,11-trimethyldodeca-2,4-dienoic acid	甲戊二烯酸	Terpenoids	萜类	Sesquiterpenoids	倍半萜	C16H28O3	2	0.7278	53092-52-7	TRUE	TRUE	TRUE	659.469	545.979	750.22	722.482	651.705	637.95	3237.6	2840.7	3031.78	2417.72	6202.11	2313.02	7.954	14.67	8.571	6.251	6.605	11.844	3.877	176.321	0.734	3.646	6.007	3.088	-
MEDP0555	Androsterone	雄酮	Hormones and hormone related compounds	激素及激素相关物质	Hormones and hormone related compounds	激素及激素相关物质	C19H30O2	3	0.6494	53-41-8	TRUE	TRUE	FALSE	808.11	766.543	647.83	1481.99	91.764	641.726	60360.2	48805.8	46489.3	25582.5	26219.7	18473.7	2960.61	2778.32	3942.42	1758.61	1966.01	4492.27	6602.7	9250.14	7331.67	10306	8026.19	23005.6	C00523
MW0147425	Chlorophyll B	叶绿素 B	Heterocyclic compounds	杂环化合物	Heterocyclic compounds	杂环化合物	C55H70MgN4O6	3	0.9105	519-62-0	TRUE	FALSE	TRUE	20023.6	21607.3	23598.6	30090.3	20921.9	25649.8	28363.7	29762	39372.3	33715.8	44750.9	32255.2	7065.84	15940.4	14537.2	13886.3	6551.37	15518.6	26242.3	11728.1	25821.4	31528.6	28224.9	37135.4	-
MW0159463	Zizyphine A	酸枣仁甲素	Heterocyclic compounds	杂环化合物	Heterocyclic compounds	杂环化合物	C33H49N5O6	3	0.6065	51059-42-8	TRUE	FALSE	FALSE	1738.35	1457.39	1473.68	1706.34	1668.09	1790.15	2833.72	3268.9	3730.53	5610.24	3171.42	1552.2	1065.97	1512.98	765.903	1655.42	1093.57	1081.65	2547.09	1026.83	2834.02	3924.08	4815.65	4128.24	-
MW0105153	4-(Glutamylamino)butanoate	4-(谷氨酰胺基）丁酸	Aldehyde,Ketones,Esters	醛、酮、酯类	Esters	酯类	C9H16N2O5	3	0.866	5105-96-4	TRUE	FALSE	FALSE	28147.2	28945.8	33521.8	34527.9	34938.6	38576.4	168013	136137	67310	161027	168594	151201	13103.6	6468.05	11608.5	12667.2	8930.35	8370.16	213757	96175.4	222111	162359	175254	186637	C15767
MW0154890	Pantetheine	泛硫胺	Alcohol and amines	醇、胺类	Polyamines	多胺	C11H22N2O4S	2	0.8573	496-65-1	TRUE	FALSE	TRUE	3966.9	3597.64	4941.84	4503.54	3455.26	3140.54	3919.47	3507.24	1773.62	3156.98	3721.17	4744.78	1106.56	3013.71	2906.55	2299.25	2991.01	3636.12	2948.19	477.409	3020.51	611.613	2277.61	3693.94	C00831
MW0007319	Hippuric acid	马尿酸	Organic acid and Its derivatives	有机酸及其衍生物	Organic acid and Its derivatives	有机酸及其衍生物	C9H9NO3	1	0.7728	495-69-2	TRUE	TRUE	TRUE	23070.8	19495.1	23089.2	21722.5	19638.8	21955.3	20834.2	21412.2	24958.9	24291.9	24897.8	23432.9	5610.53	6623.23	6317.99	6331.94	7736.12	9263.93	12019.5	10895.1	17342.4	11207.2	9690.3	8484.55	C01586
MW0103474	Adenosine diphosphate ribose	腺苷二磷酸核糖	Nucleotide and Its metabolites	核苷酸及其代谢物	Nucleotide and Its metabolites	核苷酸及其代谢物	C15H23N5O14P2	3	0.9991	47775-00-8	TRUE	TRUE	FALSE	181618	188841	209783	251815	161593	148671	2.82548e+06	2.54041e+06	2.62026e+06	3.11331e+06	2.81623e+06	2.83011e+06	98521.4	112976	168978	129529	121478	90740.7	1.63202e+06	1.34448e+06	1.8216e+06	2.03903e+06	1.9705e+06	2.06276e+06	C00301
MEDL02411	5-hydroxy-L-tryptophan	5-羟基-色氨酸	Amino acid and Its metabolites	氨基酸及其代谢物	Amino acid derivatives	氨基酸衍生物	C11H12N2O3	1	0.7398	4350-09-8	TRUE	TRUE	TRUE	1230.08	1354.11	1735.21	1886.6	1365.01	2227.15	4748.54	3256.56	5341.79	3004.31	3344.44	2920.73	928.752	916.572	675.528	561.162	984.219	614.29	1123.35	449.115	716.573	645.377	966.744	429.502	C00643	3.59714
MW0103525	Deoxyuridine-5'-diphosphate	脱氧尿苷-5'-二磷酸	Nucleotide and Its metabolites	核苷酸及其代谢物	Nucleotide and Its metabolites	核苷酸及其代谢物	C9H14N2O11P2	3	0.5087	4208-67-7	TRUE	FALSE	FALSE	6809.51	6195.78	5956.34	6393.61	5875.32	8084.9	8964.35	6677.08	8143.66	8532.65	9105.5	6833.4	4387.45	3357.24	2819.03	2719.36	1061.69	1473.72	9889.35	5035.55	17438.1	10112	11709.6	7267.22	C01346
MW0115233	D-Ribulose 5-phosphate	核酮糖-5-磷酸	Carbohydrates and Its metabolites	碳水化合物及其代谢物	Phosphate sugars	磷酸糖	C5H11O8P	1	0.9371	4151-19-3	TRUE	FALSE	FALSE	176246	154860	127641	167204	159666	166881	197145	211321	215621	209170	211843	197317	124987	109114	91588.7	86985	57013.6	49646.8	253831	154056	295991	230709	241526	203670	C00199
MW0112028	Suprofen	舒洛芬	Benzene and substituted derivatives	苯及其衍生物	Benzene and substituted derivatives	苯及其衍生物	C14H12O3S	2	0.6667	40828-46-4	TRUE	TRUE	TRUE	28285.5	25822.1	31063	34006.2	25717.3	32707.3	34135.2	30224.8	39977.9	36344.8	32710.1	33764.2	49206.5	44720.5	36361.1	39923.7	38379.2	27376.2	49396.8	31043.1	50469.1	50674.7	54127.6	56762.9	C07320
MW0108024	Lys-Trp-Lys	L-赖氨酸-L-色氨酸-L-赖氨酸	Amino acid and Its metabolites	氨基酸及其代谢物	Small Peptide	小肽	C23H36N6O4	2	0.8287	38579-27-0	TRUE	TRUE	TRUE	1139.62	750.026	1167.54	1700.31	1348.48	834.688	12912.3	16566.1	16169.1	14893.5	12975.5	11647	115.762	117.807	71.465	78.178	46.855	12.478	27.191	124.776	81.22	51.42	11.547	6.237	-
MW0144865	Rhamnose	鼠李糖	Carbohydrates and Its metabolites	碳水化合物及其代谢物	Sugars	糖类	C6H12O5	1	0.8584	3615-41-6	TRUE	TRUE	TRUE	252819	275999	321854	317185	268985	261707	312381	290673	366463	347500	342635	332961	389199	317181	368240	367139	360754	390560	574800	390656	555797	641287	587428	605041	C00507
MW0053743	Deoxycholic acid glycine conjugate	脱氧胆酸甘氨酸结合物	Organic acid and Its derivatives	有机酸及其衍生物	Organic acid and Its derivatives	有机酸及其衍生物	C26H43NO5	1	0.9007	360-65-6	TRUE	TRUE	TRUE	6081.87	6378.83	5970.13	6500.16	5798.89	4904.06	4550.28	5285.55	3709.21	4165.21	5847.95	4943.3	1009.11	1638.76	1636.46	899.104	1610.09	2005.42	2273.69	3711.21	2027.37	2587.54	1645.89	1171.44	C05464
MW0157935	Timepidium bromide	溴化溴铵	Alcohol and amines	醇、胺类	Amines	胺类	C17H22BrNOS2	3	0.6735	35035-05-3	TRUE	TRUE	TRUE	17151.2	15558.4	17456.9	17891	18634.2	16893.5	14039.5	14983.1	19742.9	16915.5	14639.8	14308.6	11245.3	11862.6	12194.2	12715	15384.2	17217.7	14395.7	15304.4	13353.4	10325.2	10850.4	11879.4	-
MW0011223	(3beta,5alpha,6beta,9alpha,22E,24R)-5,9-Epidioxyergosta-7,22-diene-3,6-diol	-	Alcohol and amines	醇、胺类	Alcohols	醇类	C28H44O4	3	0.8905	348611-57-4	TRUE	FALSE	FALSE	8830.93	10436.7	14796.4	12270.7	12638.4	8887.4	158.186	105.01	96.659	68.497	1100.19	62.142	1834.81	1317.78	2142.07	2217.84	3489.73	4946.15	77.219	490.566	63.063	76.613	270.497	511.123	-
MEDL00860	D-Ornithine	D-鸟氨酸	Amino acid and Its metabolites	氨基酸及其代谢物	Amino acids	氨基酸	C5H12N2O2	3	0.7596	348-66-3	TRUE	FALSE	FALSE	1012.77	2114	1692.19	1512.52	2109.12	1111.77	140227	191355	184332	210610	179170	184870	578.804	560.453	10.483	363.749	486.957	120.772	132797	101412	169893	144271	192610	178953	C00515
MW0152145	Lathyrol	拉西罗尔	Alcohol and amines	醇、胺类	Alcohols	醇类	C20H30O4	1	0.8261	34420-19-4	TRUE	FALSE	FALSE	8831.28	6624.24	5889.74	8493.23	6610.69	8162.9	6785.12	9926.19	6880.7	7574.11	6937.13	6118.34	6774.82	6980.48	5844.6	5323.87	5285.02	5905.41	9315.5	6832.13	7931.6	7990.93	7872.92	7803.03	-
MW0147037	Cammaconine	卡马科宁；哥伦比亚宁碱	Heterocyclic compounds	杂环化合物	Heterocyclic compounds	杂环化合物	C23H37NO5	3	0.6254	32152-70-8	TRUE	FALSE	FALSE	2001.86	1689.27	7193.56	2531.56	2699.64	6819.69	26.03	12.317	57.978	21.739	15.241	31.842	8285.47	16289.9	5432.71	12365	14809.5	6722.38	38.987	41.598	25.606	25.859	57.973	36.374	C08666
MW0108608	Spaglumic acid	N-乙酰天冬氨酰谷氨酸	Amino acid and Its metabolites	氨基酸及其代谢物	Amino acid derivatives	氨基酸衍生物	C11H16N2O8	1	0.8078	3106-85-2	TRUE	FALSE	FALSE	17397.2	22952.6	17422	21596	15072.3	15414.2	60868.1	48530.3	61644.9	48090.3	47517	39087.1	12401.4	5056.56	6240.77	13134.7	10177.7	20862	51894.4	29430.5	42848.7	56556	53302.2	60589.9	C12270
MW0103520	cytidine monophosphate N-acetylneuraminic acid	胞苷-5'-单磷酸-乙酰神经氨酸	Nucleotide and Its metabolites	核苷酸及其代谢物	Nucleotide and Its metabolites	核苷酸及其代谢物	C20H31N4O16P	2	0.9236	3063-71-6	TRUE	TRUE	FALSE	89733	85827.4	101398	101162	82612.9	82603	518494	523153	453749	563689	488557	532866	42699.5	43324.2	46798.5	44144.2	31888	37502.8	1.07083e+06	625696	1.00359e+06	1.13796e+06	1.17154e+06	1.1434e+06	C00128
MW0062382	Dipalmitoylphosphatidylserine	二棕榈酰磷脂酰丝氨酸	GP	甘油磷脂类	PS	磷脂酰丝氨酸	C38H74NO10P	2	0.6151	3036-82-6	TRUE	TRUE	TRUE	27584.8	45677	72213.7	104381	86753	87755.2	97480.6	112523	128575	90422.8	107821	115953	24459.2	38021.4	18091.7	25180.8	29366.9	17861.6	99691.1	75445	88824.9	83837.6	31816.9	80155.7	-
MW0103476	AICA ribonucleotide	AICA核糖核苷酸	Nucleotide and Its metabolites	核苷酸及其代谢物	Nucleotide and Its metabolites	核苷酸及其代谢物	C9H15N4O8P	2	0.6023	3031-94-5	TRUE	TRUE	FALSE	36881.7	37225.1	37318.1	36824.6	35176.2	24512.4	31886.2	28578.2	32366.7	37879.9	32513.2	31444.7	21168.6	14456.9	23967.4	16891.3	15505.1	21704.8	65845.8	44534.2	61099.3	56200.3	43918.8	59246	C04677
MW0017048	Chikusetsusaponin III	竹节参皂苷III	Steroids	甾体	Steroid	甾体	C47H80O17	2	0.5592	29845-71-4	TRUE	FALSE	FALSE	3403.92	2947.77	4427.11	3670.53	4120.11	1180.55	2342.85	1823.69	1375.02	2545.72	1575.41	5730.79	6854.98	10188.1	5412.39	4951.77	5690.91	4559.98	578.268	4695.57	1277.83	409.692	2342.63	1769.69	C17539
MW0115369	Tizoxanide glucuronide	替唑尼特葡糖苷酸	Benzene and substituted derivatives	苯及其衍生物	Benzene and substituted derivatives	苯及其衍生物	C16H15N3O10S	3	0.5051	296777-75-8	TRUE	FALSE	FALSE	94.808	823.072	1320.26	369.815	756.867	1002.52	7722.07	5048.81	2416.23	7564.47	7186.94	6341.96	64.117	144.552	170.588	34.602	12.717	75.09	9001.29	2194.4	10066	3911.21	6928.63	10558.3	-
MW0143431	4-O-beta-D-mannopyranosyl-D-glucopyranose	4-O-BETA-D-吡喃甘露糖基-D-吡喃葡萄糖	Carbohydrates and Its metabolites	碳水化合物及其代谢物	Sugars	糖类	C12H22O11	3	0.9691	29276-55-9 | 28072-80-2	TRUE	FALSE	FALSE	11793	15424.4	14473.3	16198.1	13604	15682	17843.7	13237.9	18486.3	16521	10782.7	10581.8	20158.6	16204	13319.7	23743.7	21209.2	18733.7	9002	17060.3	3737.26	14909.8	14941.3	18020.1	C20236
MW0005071	4-Chloro-4'-hydroxybiphenyl	4-氯-4′-联苯酚；4-氯-4′-羟基联苯	Benzene and substituted derivatives	苯及其衍生物	Benzene and substituted derivatives	苯及其衍生物	C12H9ClO	2	0.7159	28034-99-3	TRUE	TRUE	TRUE	35194.4	40716	46961.6	47503.3	39704.8	37607.3	44921.6	24562.6	51313.9	49136.7	49967	48284.3	60103.2	48608.9	55645.1	55783.9	50882.5	57976.9	76582.4	48342.4	81331.9	85562.8	90134.9	89272.9	-
MW0015362	8-Oxohexadecanoic acid	8-氧代十六烷酸	FA	脂肪酰类	Oxidized lipids	氧化脂质	C16H30O3	3	0.8053	2777-52-8	TRUE	TRUE	TRUE	186.092	218.785	249.398	205.715	161.201	129.347	10726.6	11796.6	11532.7	8250	7896.95	7785.48	62.032	124.268	125.185	89.954	77.302	89.92	195.54	58.267	43.258	47.168	29.138	60.352	-
MW0109026	Oxiglutatione	氧化型谷胱甘肽	Amino acid and Its metabolites	氨基酸及其代谢物	Small Peptide	小肽	C20H32N6O12S2	1	0.9424	27025-41-8	TRUE	TRUE	FALSE	26549.1	22887.4	29762.4	28677.8	22973.9	25626.1	128081	125031	117274	146044	133245	114068	4401.53	5392.39	7291.82	6371.91	4500.19	11651.2	335017	226521	368820	410746	382199	402250	C00127
MW0063622	Sphingosine 1-phosphate	1-磷酸鞘氨醇	SL	鞘脂类	SM	鞘磷脂	C18H38NO5P	1	0.7217	26993-30-6	TRUE	TRUE	FALSE	61696.2	57040.1	63833.9	62061.5	58440.7	60851.8	339857	348425	374545	374989	358414	340249	113873	129461	95649.2	97196	97448	88583.4	155071	135924	158358	158083	159326	157309	C06124
MW0113062	4-Hydroxy-3-(3-methyl-2-butenyl)acetophenone	3-异戊二烯基-4-羟基苯乙酮	Aldehyde,Ketones,Esters	醛、酮、酯类	Ketones	酮类	C13H16O2	2	0.6353	26932-05-8	TRUE	FALSE	TRUE	3246.13	7509.1	7701.66	8119.16	5315.63	6452.23	3254.59	3193.3	2558.89	4000.71	3178.92	3064.42	3887.46	2923.49	3204.6	1638.92	2354.81	2641.43	1627.67	1143.12	2572.55	3126.07	4046.72	2010.64	C10702
MW0013543	1-hexadecanoyl-2-(9Z,12Z-octadecadienoyl)-sn-glycero-3-phosphoethanolamine	1-棕榈酰基-2-亚油酰基PE	GP	甘油磷脂类	PE	磷脂酰乙醇胺	C39H74NO8P	2	0.9062	26662-95-3	TRUE	FALSE	FALSE	2.74062e+06	2.70296e+06	3.54806e+06	3.94518e+06	2.68617e+06	4.36013e+06	1.36221e+06	1.49698e+06	1.30647e+06	1.22405e+06	930150	968320	2.01346e+06	2.1255e+06	1.22573e+06	1.2349e+06	513800	1.31866e+06	3.25792e+06	2.01336e+06	2.03091e+06	1.99207e+06	664705	1.38409e+06	-
MW0137394	Apiin	阿皮因	Flavonoids	黄酮	Flavonoid	黄酮	C26H28O14	2	0.7205	26544-34-3	TRUE	TRUE	TRUE	150.5	298.425	441.178	264.847	227.115	254.469	8260.48	5414.62	6771.19	7106.88	6573.31	5687.62	10.076	30.989	43.112	280.394	20.758	9.378	118.679	19.406	38.796	61.801	998.437	416.671	C04858
MW0115265	Sedoheptulose 7-phosphate	7-磷酸景天庚酮糖	Carbohydrates and Its metabolites	碳水化合物及其代谢物	Phosphate sugars	磷酸糖	C7H15O10P	3	0.7522	2646-35-7	TRUE	TRUE	FALSE	35326.6	32206.8	49401.8	41751.3	27476.6	45738.6	15116.3	15906.7	13101.1	21477.5	13649.8	16240.9	31469.5	33949	16223.1	26086.8	19542.2	23216.4	25557.1	14279	38981.1	26128	18352.5	39204.6	C05382
MW0063596	Sorbitan, monohexadecanoate	山梨糖醇单十六酸酯	FA	脂肪酰类	Others	其他	C22H42O6	2	0.7028	26266-57-9	TRUE	TRUE	TRUE	22815.1	16647.7	21008.3	23803.1	22273	18171.5	127058	170743	166589	156296	136522	120630	96.567	205.557	13133.8	63.126	11954.9	15400.8	47626.2	44665.9	43849	38990.4	194.521	47879.8	-
MW0103685	Uridine diphosphate glucuronic acid	尿苷5'-二磷酸葡萄糖醛酸	Nucleotide and Its metabolites	核苷酸及其代谢物	Nucleotide and Its metabolites	核苷酸及其代谢物	C15H22N2O18P2	1	0.8317	2616-64-0	TRUE	TRUE	FALSE	599319	391319	272215	258389	216031	206855	893131	1.06018e+06	1.28304e+06	1.62122e+06	1.53095e+06	1.33713e+06	1.02672e+06	1.08506e+06	1.05662e+06	1.02102e+06	878569	534163	206845	174943	236993	190296	191607	437423	C00167
MW0156380	Rhodojaponin III 9,11-diacetate	闹羊花素I	Terpenoids	萜类	Ditepenoids	二萜	C24H36O8	3	0.5997	26116-88-1	TRUE	FALSE	FALSE	1.29386e+06	2.07707e+06	2.30963e+06	1.4326e+06	1.95799e+06	923197	683692	1.34949e+06	1.01041e+06	1.03325e+06	1.26846e+06	795150	863620	1.47443e+06	1.08538e+06	960079	686928	1.07345e+06	929358	1.02806e+06	1.55348e+06	1.07124e+06	1.83246e+06	1.28545e+06	-
MEDL02773	Indoleacetaldehyde	吲哚-3-乙醛	Heterocyclic compounds	杂环化合物	Indole and Its derivatives	吲哚及其衍生物	C10H9NO	1	0.9462	2591-98-2	TRUE	TRUE	TRUE	27034.1	26016.2	26982.6	25358	25235.8	26866.5	64678.1	55415.7	72152.4	70902.6	73495	68074.5	18731.2	18438.5	18563.3	17401.8	22841.9	24728.9	39130.3	40102.1	37578.8	33337.1	33450.5	36261.4	C00637	1.65082
MW0049211	delta-Tocotrienol	δ-生育三烯酚	Hormones and hormone related compounds	激素及激素相关物质	Hormones and hormone related compounds	激素及激素相关物质	C27H40O2	2	0.7138	25612-59-3	TRUE	FALSE	FALSE	27019.2	25142.9	34301	33599.7	34407.2	24284.3	1461.89	1555.55	858.2	2050.32	1343.7	599.363	9809.25	8552.72	9801.88	9476.72	10520.1	13531.2	1647.63	1613.83	1257.96	1047.79	1431.48	2047.18	C14156
MW0194137	8Z,11Z,14Z,17Z-eicosatetraenoic acid	8Z,11Z,14Z,17Z-eicosatetraenoic acid	FA	脂肪酰类	Oxidized lipids	氧化脂质	C20H32O2	1	0.964	24880-40-8	TRUE	TRUE	TRUE	162983	118206	161825	234914	252707	141038	1.17236e+06	1.3363e+06	1.17152e+06	539128	487270	436370	109677	96518.6	88061.7	51090.4	145636	117903	191562	158934	137352	138045	110409	101416	-
MW0126012	Oxypurinol	羟嘌醇	Heterocyclic compounds	杂环化合物	Heterocyclic compounds	杂环化合物	C5H4N4O2	3	0.9297	2465-59-0 | 184764-63-4 | 187486-05-1 | 187486-06-2	TRUE	FALSE	TRUE	176.645	217.806	118.39	56.176	56.157	22.432	239.526	112.419	16.788	88.153	219.01	118.779	261.964	302.146	118.838	125.369	496.603	312.164	260.85	114.449	251.469	341.856	115.432	305.706	C07599
MW0005831	6-Methoxy-2-naphthylacetic acid	6-甲氧基萘乙酸	Benzene and substituted derivatives	苯及其衍生物	Benzene and substituted derivatives	苯及其衍生物	C13H12O3	2	0.7232	23981-47-7	TRUE	FALSE	TRUE	150947	140438	151628	173700	155300	152686	159376	161903	200976	168493	166228	153731	135915	164675	117471	115012	130785	128724	153064	149643	159966	157180	164307	164273	-
MW0002865	2-Chloro-4-biphenylol	2-氯-4-联苯酚	Benzene and substituted derivatives	苯及其衍生物	Benzene and substituted derivatives	苯及其衍生物	C12H9ClO	2	0.5349	23719-22-4	TRUE	FALSE	TRUE	18231.6	62069.4	66102.1	55590.9	65711.1	51724	9677.77	88338.1	18137.8	72937.6	13447.7	24397.8	156165	198822	70179.9	123198	76871.7	57111.3	41508.8	79970.1	141483	241909	72658.8	80106.5	-
MW0014242	3-Oxocholic acid	3-氧代胆酸	Organic acid and Its derivatives	有机酸及其衍生物	Organic acid and Its derivatives	有机酸及其衍生物	C24H38O5	2	0.5425	2304-89-4	TRUE	TRUE	TRUE	1514.04	1674.8	1970.37	1857.83	1125.02	725.937	18993.9	22650.1	21220.8	24590.3	21087.2	19690.1	119.647	271.74	58.173	92.985	54.185	14.96	29.412	134.963	108.833	39.024	8.994	17.707	-
MW0139689	Selamectin	塞拉菌素	Heterocyclic compounds	杂环化合物	Heterocyclic compounds	杂环化合物	C43H63NO11	2	0.7212	220119-17-5 | 165108-07-6	TRUE	TRUE	FALSE	30397.4	23693.5	15312.7	29789.6	28067.8	40131	5628.39	3088.13	14023.7	5745.73	5799.81	2453.39	12129.4	9767.17	13668.4	9233.98	1474.66	6951.64	29020.4	25488.9	22670	15831.8	2927.34	8447.11	-
MW0103639	Orotidylic acid	乳清酸	Nucleotide and Its metabolites	核苷酸及其代谢物	Nucleotide and Its metabolites	核苷酸及其代谢物	C10H13N2O11P	2	0.7729	2149-82-8	TRUE	TRUE	TRUE	206259	209697	223563	214599	212170	203653	178633	164674	202778	189885	201952	169216	162056	172438	175744	171132	199601	224370	165564	173471	149221	91881.7	143244	154259	C01103
MW0103471	Adpribose	ADP核糖	Nucleotide and Its metabolites	核苷酸及其代谢物	Nucleotide and Its metabolites	核苷酸及其代谢物	C15H23N5O14P2	3	0.9398	20762-30-5	TRUE	FALSE	FALSE	653.8	269.812	205.864	281.914	796.671	519.089	5186.59	3556.92	1407.46	10209.2	5121.25	4757.3	132.596	361.295	39.158	244.127	113.797	29.004	2123.22	449.429	2004.49	4019.65	4257.6	2482.45	C00301
MW0059055	GPEtn(16:0p/22:6(4Z,7Z,10Z,13Z,16Z,19Z))	PE（O-16：1（1Z）/ 22：6（4Z，7Z，10Z，13Z，16Z，19Z））	GP	甘油磷脂类	PE-O	磷脂酰乙醇胺	C43H74NO7P	3	0.5817	206059-97-4	TRUE	TRUE	FALSE	22415.9	23717.8	19217.7	36388.3	45055.2	44875.4	20696.1	20147.7	29049.4	15509.2	16599.8	31458.7	28285.1	24123.8	17157.7	5351.9	8055	8551.84	58333.4	42652	56862.7	61811.1	49405.8	11067.2	C00350
MW0063621	Sphinganine 1-phosphate	鞘氨醇 1-磷酸	SL	鞘脂类	SM	鞘磷脂	C18H40NO5P	2	0.7224	19794-97-9	TRUE	TRUE	FALSE	375.927	653.049	520.449	53.004	636.993	565.908	11707.4	14586.2	17096.1	14317.9	12158	13617.4	1583.39	1735.02	1197.27	1307.15	1531.04	1948.51	21240.6	25052.5	22157.2	17845.4	20581.3	20601.2	C01120
MW0009280	Oryzalin	安灵	Benzene and substituted derivatives	苯及其衍生物	Benzene and substituted derivatives	苯及其衍生物	C12H18N4O6S	2	0.7281	19044-88-3	TRUE	FALSE	FALSE	221296	120015	149911	182799	262339	283043	165285	171011	201961	262882	168858	251000	137976	159554	111336	118483	119768	105589	168563	141982	279831	177660	295065	183743	C18877
MW0147019	Callystatin A	加利他汀 A	Heterocyclic compounds	杂环化合物	Heterocyclic compounds	杂环化合物	C29H44O4	3	0.6819	189883-16-7	TRUE	TRUE	TRUE	5758.08	4962.28	6942.41	7402.18	7334.77	4827.86	229.458	234.331	167.433	168.735	239.761	135.992	913.65	52.205	17.853	1048.59	12.961	38.962	327.412	325.488	315.968	311.42	356.355	260.72	C16891
MW0105040	3-Hydroxydodecanoic acid	3-羟基十二烷酸	Organic acid and Its derivatives	有机酸及其衍生物	Organic acid and Its derivatives	有机酸及其衍生物	C12H24O3	3	0.8368	1883-13-2 | 53941-38-1	TRUE	TRUE	TRUE	1695.16	1327.37	1505.47	1731.18	1280.94	1343.06	18431.5	22630.8	18514.3	21275.5	22048.8	17611.7	1435.52	917.681	1165.14	864.492	1180.25	569.033	5130.3	2296.46	4488.73	4047.19	3505.12	5042.1	-
MW0054404	Loganin	洛加宁	Heterocyclic compounds	杂环化合物	Heterocyclic compounds	杂环化合物	C17H26O10	2	0.7819	18524-94-2	TRUE	TRUE	FALSE	55059.6	86790	121694	96505.7	144928	66614.6	12030.3	8731.16	22731.5	8660.81	59719.1	8249.91	9064.44	40036.7	48679.5	18195.2	17592.4	39807.6	67415	58406.8	90954.6	50069.5	98686.5	15692.7	C01433
MW0114283	Diprogulic Acid	双丙戊酸	Organic acid and Its derivatives	有机酸及其衍生物	Organic acid and Its derivatives	有机酸及其衍生物	C12H18O7	2	0.666	18467-77-1 | 68539-16-2	TRUE	TRUE	TRUE	36823.4	34309.2	37375.7	46899.1	41058.4	35600.5	30406.8	39830.9	40771.3	40557.4	32951.7	29957.3	24811.8	32499.5	28924.5	25300.3	28251.3	36814.7	25450.6	29134.7	24440.6	25531.7	25695.6	22803.7	C18825
MW0153300	Madecassic acid	癸二酸	Organic acid and Its derivatives	有机酸及其衍生物	Organic acid and Its derivatives	有机酸及其衍生物	C30H48O6	2	0.62	18449-41-7	TRUE	FALSE	FALSE	143712	130662	136988	143693	133787	141126	86.773	161.579	15954.5	22428.4	84.699	41.407	56658.1	64577.4	65974.2	60467.1	59288.5	71794.5	16386.8	112.441	13213.5	57.99	27.911	58.913	-
MW0110464	Vignatic acid A	葡萄酸A	Organic acid and Its derivatives	有机酸及其衍生物	Organic acid and Its derivatives	有机酸及其衍生物	C30H39N3O7	3	0.6644	181485-19-8	TRUE	FALSE	FALSE	76988.3	72722.5	55592.5	130129	92475.5	82281.2	31686	45527.3	82954.5	45285.5	43628	41175.1	31411.3	62872.7	38250.1	88563.6	53252.7	47476.5	44514	27808.3	46455.1	46314.8	40636.6	36578.1	-
MW0000104	7-Ethyl-10-(4-N-aminopentanoic acid)-1-piperidino)carbonyloxycamptothecin	7-乙基-10-(4-N-氨基戊酸)-1-(哌啶基）羰氧基喜树碱	Alkaloids	生物碱	Alkaloids	生物碱	C33H38N4O8	2	0.582	181467-56-1	TRUE	FALSE	FALSE	1.226	0.777	5.707	4.443	1.912	1.69	5.12	3.639	7.633	6.267	10.17	7.177	4.897	6.33	8.393	4.569	6.854	11.169	12.601	2.352	14.39	5.568	4.66	5.456	-
MW0006716	D-Aspartic acid	D-天冬氨酸	Organic acid and Its derivatives	有机酸及其衍生物	Organic acid and Its derivatives	有机酸及其衍生物	C4H7NO4	3	0.906	1783-96-6	TRUE	TRUE	TRUE	385.833	307.821	439.711	366.601	176.724	157.233	4560.58	4471.99	3986.79	4278.94	3307.5	5381.71	481.022	580.721	860.317	580.556	830.315	440.195	19305.6	13294.8	20010	19058.8	19286.3	20773.7	C00402
MW0004094	3-Methoxy-4-hydroxyphenylglycolaldehyde	3-甲氧基-4-羟基苯乙醇醛	Benzene and substituted derivatives	苯及其衍生物	Phenolics	苯酚类	C9H10O4	3	0.9507	17592-23-3	TRUE	FALSE	TRUE	17179.9	15751.7	14336	15278.5	13302.9	14905.6	1198.31	1556.28	1922.72	828.23	1621.53	923.53	3736.97	3723.01	4630.51	4444.91	5158.8	6425.69	123.174	55.051	108.111	125.284	95.506	3282.66	C05583
MW0143158	4-(beta-D-ribofuranosyl)aminobenzene 5'-phosphate	4-(β-D-呋喃核糖基)氨基苯 5'-磷酸	Organic acid and Its derivatives	有机酸及其衍生物	Organic acid and Its derivatives	有机酸及其衍生物	C11H16NO7P	3	0.7178	173932-55-3	TRUE	TRUE	FALSE	10350.2	7680.88	1819.94	8190.33	9052.66	7390.29	9489.01	11857.1	19963.2	12526.5	15752.2	15857	10310.7	17290.6	17396.1	11298.3	26580.3	19175.4	5754.56	12022.3	3592.95	1203.37	3822.39	7179.14	C20559
MW0103548	dTDP-4-dehydro-6-deoxy-alpha-D-glucose	DTDP-4-氧代-6-脱氧-D-葡萄糖；DTDP-4-脱氢-6-脱氧-D-葡萄糖；dTDP-4-脱氢-6-脱氧-α-D-葡萄糖；DTDP-4-脱氢-6-脱氧-α-D-吡喃葡萄糖；dTDP-4-氧代-6-脱氧-α-D-葡萄糖；dTDP-4-脱氢-6-脱氧-α-D-半乳糖；DTDP-4-脱氢-6-脱氧-D-半乳糖；DTDP-6-脱氧-D-木糖-己糖-4-酮糖；DTDP-6-脱氧-D-木糖-4-己酮糖；4，6-二脱氧-4-氧代-DTDP-D-葡萄糖	Nucleotide and Its metabolites	核苷酸及其代谢物	Nucleotide and Its metabolites	核苷酸及其代谢物	C16H24N2O15P2	3	0.6239	16752-71-9	TRUE	TRUE	TRUE	9724.59	7063.92	10130.2	12293.6	14753.2	12854.4	3327.24	3657.99	2724.92	2366.24	4053.57	5569.69	13586.6	18158.3	23632.8	18528	23028.4	16304.3	38054	24248.3	43245.4	47526.5	51437.5	77674.2	C11907
MW0006786	Dichlorprop-P	（R)-(2，4-二氯苯氧基）丙酸酯；（R)-二氯丙酸	Benzene and substituted derivatives	苯及其衍生物	Benzene and substituted derivatives	苯及其衍生物	C9H8Cl2O3	2	0.745	15165-67-0	TRUE	TRUE	TRUE	58270	54701.3	62592.9	67631.1	64870.3	57403.5	60540.9	62008.1	76405.4	63919.5	61452.1	57300	178679	156943	117923	121923	129033	48927.8	154764	59721	147012	153092	170415	155864	C20685 | C72877
MW0161649	(1R,10R,12S,17R)-5-amino-11,11,14-trihydroxy-14-oxo-13,15,18-trioxa-2,4,6,9-tetraza-14lambda5-phosphatetracyclo[8.8.0.03,8.012,17]octadeca-3(8),5-dien-7-one	-	Others	其他	Others	其他	C10H14N5O8P	3	0.8689	150829-29-1	TRUE	FALSE	TRUE	178337	121101	130550	118334	116846	135659	69578.1	48231.6	65034	89046	93827.4	69645.5	60857.1	74651.3	85078.9	71442.7	103889	88001.4	37015.5	84125.7	90216	47190.9	51851.7	52944.3	C18239
MW0170020	Xanthosine	黄嘌呤核苷	Nucleotide and Its metabolites	核苷酸及其代谢物	Nucleotide and Its metabolites	核苷酸及其代谢物	C10H12N4O6	1	0.9634	146-80-5	TRUE	TRUE	TRUE	51850.5	45936.3	55247.6	53103.8	49555.3	50922.5	185741	164163	141725	170297	167834	175252	13215.9	12883.3	13799.6	13163.7	12590.5	17411.1	58855.1	51185.6	53135.9	59372.4	57528.8	57472.1	C01762	3.11837
MW0115839	(2E)-3-(1H-indol-2-yl)prop-2-enoic acid	吲哚丙烯酸	Organic acid and Its derivatives	有机酸及其衍生物	Organic acid and Its derivatives	有机酸及其衍生物	C11H9NO2	3	0.7753	143618-94-4 | 606493-58-7	TRUE	TRUE	TRUE	7588.54	6653.18	6030.74	7500.6	8130.38	6213.61	7580.07	7831.54	10484.5	8361.15	8279.18	8409.63	5390.21	5093.74	4498.95	4433.35	4700.46	6240.86	5451.36	6634.02	7094.29	6926.91	7233.32	7353.32	-
MW0105037	3-Hydroxydecanoic acid	3-羟基癸酸	Organic acid and Its derivatives	有机酸及其衍生物	Organic acid and Its derivatives	有机酸及其衍生物	C10H20O3	3	0.8782	14292-26-3 | 5561-87-5 | 33044-91-6	TRUE	TRUE	TRUE	1529.91	1204.59	1528.4	1483.64	1094.71	1169.59	10269.6	11754.7	10784.7	12546.7	12216.5	9905.88	970.089	1137.02	918.198	1069.81	1047.33	1063.44	1672.99	1319.55	1544.74	1170.35	1205.44	1757.47	-
MW0012503	(8Z,11Z,13E)-15-hydroxyicosa-8,11,13-trienoic acid	-	FA	脂肪酰类	Oxidized lipids	氧化脂质	C20H34O3	2	0.6114	13222-49-6	TRUE	FALSE	FALSE	102287	87911.7	92785.9	97524.8	85151.2	86668.1	381600	406330	437487	445689	414316	385733	320769	364702	268611	273785	273708	249562	434338	380856	437426	432609	439419	434845	-
MW0114177	D-Arabinose-5-phosphate	D-阿拉伯糖5-磷酸	Carbohydrates and Its metabolites	碳水化合物及其代谢物	Phosphate sugars	磷酸糖	C5H11O8P	1	0.9653	13137-52-5	TRUE	FALSE	FALSE	164883	148393	200171	266544	147624	193892	106046	106811	79198.2	117415	92522.1	93460.3	143476	155042	89207.3	118108	107267	124505	152887	81631.2	164563	131349	117837	198665	C01112
MW0103600	Inosinic acid	肌苷酸	Nucleotide and Its metabolites	核苷酸及其代谢物	Nucleotide and Its metabolites	核苷酸及其代谢物	C10H13N4O8P	1	0.9313	131-99-7 | 30918-54-8 | 25249-22-3	TRUE	TRUE	TRUE	2.38189e+06	2.49892e+06	2.48537e+06	2.66979e+06	2.25674e+06	2.30028e+06	1.81259e+06	1.68465e+06	1.83678e+06	2.00362e+06	1.5646e+06	1.84753e+06	1.61447e+06	618144	747314	1.9014e+06	1.46971e+06	1.47368e+06	1.28501e+06	697463	754198	999877	533579	1.19335e+06	C00130	1.90716
MW0103558	Faicar	磷酸核糖甲酰胺酰胺	Nucleotide and Its metabolites	核苷酸及其代谢物	Nucleotide and Its metabolites	核苷酸及其代谢物	C10H15N4O9P	3	0.8042	13018-54-7	TRUE	FALSE	FALSE	3702.88	1844.25	4504.68	3465	4200.32	4555.74	25164.2	20253.5	10131.9	23321.3	25958.8	21624	324.767	694.022	602.656	177.004	535.735	249.607	29299.2	11727	27530.3	22291.5	24006.6	29238.2	C04734
MW0103443	Acetyl adenylate	乙酰腺苷酸	Nucleotide and Its metabolites	核苷酸及其代谢物	Nucleotide and Its metabolites	核苷酸及其代谢物	C12H16N5O8P	3	0.7994	13015-87-7	TRUE	TRUE	FALSE	1454.07	1952.7	926.916	1298.95	2488.78	824.37	9894.15	10913	9172.92	11897.3	10966.2	10201.7	618.915	807.842	797.548	498.158	1093.37	864.35	15309.9	9900.27	13350.9	14273.2	18175.1	16899.7	C05993
MW0113863	2'-Adenylic acid	腺苷-2'-磷酸	Nucleotide and Its metabolites	核苷酸及其代谢物	Nucleotide and Its metabolites	核苷酸及其代谢物	C10H14N5O7P	2	0.9457	130-49-4 | 81012-86-4	TRUE	TRUE	TRUE	331470	269569	546022	535779	359696	426818	109242	132311	57758.4	95335.9	98202.6	115465	45504.1	407056	234095	136410	14309	61633.1	18435.4	47968.7	65004.7	38857.1	42539.5	6458.43	C00946
MW0009792	Sulfamerazine	磺胺嘧啶	Benzene and substituted derivatives	苯及其衍生物	Benzene and substituted derivatives	苯及其衍生物	C11H12N4O2S	2	0.7897	127-79-7	TRUE	FALSE	FALSE	39698.5	41958	43356.1	50667	43736	50385.4	45183.6	26534.5	26910.6	40239.1	39981.9	27524.7	31687	44073	32217.8	32990.5	37060.4	31410	42185.7	40371.3	23445.9	43416	43231.9	41611.2	-
MW0002614	Tyrphostin A51	酪氨酸蛋白 A51	Benzene and substituted derivatives	苯及其衍生物	Phenolics	苯酚类	C13H8N4O3	2	0.6823	126433-07-6 | 122520-90-5	TRUE	TRUE	TRUE	5418.92	5453.19	11711	8672.78	7891.88	2488.02	8848.82	6908.88	8147.54	8278.88	9051.05	9770.65	15504.8	11022.3	14622.3	14092.5	9030.49	10490.4	18941.5	6752.78	24333.9	31552.1	15320.1	12456	-
MW0015582	Adipic acid	己二酸	Organic acid and Its derivatives	有机酸及其衍生物	Organic acid and Its derivatives	有机酸及其衍生物	C6H10O4	3	0.56	124-04-9	TRUE	FALSE	FALSE	12765.3	15070.7	14804.7	15501	19082.8	17257.5	28866.8	12906.4	14513.9	13564.8	11382	11444.6	11026.5	14125	9495.57	8817.81	14053.8	12048.4	15811.9	18503.5	14950.5	14502.7	12092.1	12438.1	C06104
MW0143501	Icosa-5,14-dienoic acid	二十碳五，14-二烯酸	Organic acid and Its derivatives	有机酸及其衍生物	Organic acid and Its derivatives	有机酸及其衍生物	C20H36O2	2	0.6218	122055-58-7	TRUE	TRUE	TRUE	420.5	505.344	728.659	812.731	338.512	432.683	9238.39	9394.19	10107.6	10384.1	8792.92	8015.95	177.938	303.832	159.646	246.881	267.185	432.65	265.685	114.68	469.027	261.9	180.33	255.06	-
MW0118232	7,8-Dihydroneopterin	7,8-二氢蝶呤	Heterocyclic compounds	杂环化合物	Pteridines and derivatives	蝶啶及其衍生物	C9H13N5O4	3	0.5936	1218-98-0	TRUE	TRUE	FALSE	1381.31	4087.03	4139.15	2122.74	2426.05	2307.68	6469.7	2451.76	656.015	3329.43	8263.83	3737.05	941.276	460.396	1273	421.339	589.601	842.026	10691.2	8206.08	8591.8	10654.1	15522.8	8360.46	C04874
MW0055248	N-Arachidonoyl Taurine	N-花生四烯酸牛磺酸	FA	脂肪酰类	FFA	游离脂肪酸	C22H37NO4S	2	0.9241	119959-65-8	TRUE	TRUE	TRUE	2932.41	2900.62	4453.68	4023.16	3546.37	2671.32	51824	61947.8	58981.1	48157.6	40963.9	40655.6	12520.8	12419.4	11297.2	10726.4	11623.7	19828.3	2942.45	3322.94	592.056	648.241	3022.86	1094.96	-
MW0147918	cyclic ADP-ribose	环状ADP核糖	Carbohydrates and Its metabolites	碳水化合物及其代谢物	Sugars	糖类	C15H21N5O13P2	1	0.9621	119340-53-3	TRUE	FALSE	FALSE	204267	217197	240914	285185	184440	185575	3.30612e+06	3.11815e+06	3.96599e+06	3.93655e+06	3.69577e+06	3.66078e+06	104909	122754	175202	133707	155900	136293	4.73445e+06	6.39233e+06	3.42562e+06	2.70971e+06	4.24017e+06	2.98846e+06	-
MW0114960	N-acetyl-alpha-D-glucosamine 1-phosphate	N-乙酰基-α-D-葡糖胺1-磷酸	Organic acid and Its derivatives	有机酸及其衍生物	Organic acid and Its derivatives	有机酸及其衍生物	C8H16NO9P	3	0.7422	119185-04-5 | 119185-08-9 | 25249-56-3	TRUE	FALSE	FALSE	9040.48	12785.3	17100.8	17782.3	17222.9	18582.5	31425.9	33626	36511.9	36339.3	34724.3	31246.3	4872.94	5706.69	5867.64	7576.64	5639.61	9072.25	33794.8	29427.8	37394	34610.7	43393.8	34458.6	C04501
MW0007814	Mibefradil	米贝地尔	Benzene and substituted derivatives	苯及其衍生物	Benzene and substituted derivatives	苯及其衍生物	C29H38FN3O3	2	0.7076	116644-53-2	TRUE	FALSE	FALSE	30404.4	29674.6	44240.6	62600.7	59114.9	40861.9	32542.7	40639.6	39182.8	39825.6	36018.4	29509.1	32615.3	40841.6	31040.6	23101.9	8801.65	17561.8	51056.6	37651.2	44200.8	29524.7	41218	37858.7	C07222
MW0125869	N-Nitrosothialdine	N-亚硝基噻吩	Heterocyclic compounds	杂环化合物	Heterocyclic compounds	杂环化合物	C6H12N2OS2	3	0.5246	114375-58-5	TRUE	TRUE	TRUE	8258.82	8523.33	8394.73	7627.77	6809.9	7572.1	13954.3	11512.3	7920.81	10775.5	11646.3	13263.2	4008.41	5923.49	5900.53	6498.32	5537.4	6657.68	8497.58	8610.13	6727.32	7814.09	5223.8	8473.44	-
MW0106770	gamma-Glutamylglutamate	γ-谷氨酰谷氨酸	Amino acid and Its metabolites	氨基酸及其代谢物	Small Peptide	小肽	C10H16N2O7	2	0.6623	1116-22-9	TRUE	FALSE	FALSE	86125.3	78430.9	85866.6	95404.1	94317.3	90631	93678.9	85819.7	116094	99758.6	104427	89954.2	79826.1	89262.7	71052	70185.5	79952.3	82965.4	95456.5	95698.3	89658.4	97847.6	91796.8	115995	C05282
MW0000347	Naltrindole	纳曲吲哚	Heterocyclic compounds	杂环化合物	Indole and Its derivatives	吲哚及其衍生物	C26H26N2O3	2	0.692	111555-53-4	TRUE	FALSE	FALSE	29600.9	28852.4	35445.1	35634.1	43578.4	43498.8	48596.5	107187	83626.8	44364.2	41478.5	41487.6	47021.3	59778.4	52326.8	41769	47901.8	36723.5	59245	92943.7	51123.1	59783	61264.2	63403	C18128
MADN0589	N-ethylene glycol neuraminic acid	N-乙二醇神经氨酸	Amino acid and Its metabolites	氨基酸及其代谢物	Amino acid derivatives	氨基酸衍生物	C11H19NO10	1	0.5534	1113-83-3	TRUE	TRUE	FALSE	2.87234e+06	2.90641e+06	3.33286e+06	3.41325e+06	3.14708e+06	2.8881e+06	6.90262e+06	6.00365e+06	7.49445e+06	7.72743e+06	7.88234e+06	7.16354e+06	1.4626e+06	1.5812e+06	1.71237e+06	1.5717e+06	1.45679e+06	1.87818e+06	1.32434e+07	9.75428e+06	1.24841e+07	1.25787e+07	1.2483e+07	1.33355e+07	C03410
MW0139191	(1S,4E,5'R,6R,6'R,7S,8R,10S,11R,12R,14R,15R,16S,18E,20E,22S,25R,27S,28R,29S)-22-ethyl-7,11,15-trihydroxy-6'-(2-hydroxypropyl)-5',6,8,10,12,14,16,28,29-nonamethylspiro[2,26-dioxabicyclo[23.3.1]nonacosa-4,18,20-triene-27,2'-oxane]-3,9,13-trione	(1S,4E,5'R,6R,6'R,7S,8R,10S,11R,12R,14R,15R,16S,18E,20E,22S,25R,27S,28R,29S)-22-乙基- 7,11,15-trihydroxy-6'-(2-hydroxypropyl)-5',6,8,10,12,14,16,28,29-nonamethylspiro[2,26-dioxabicyclo[23.3.1]nonacosa- 4,18,20-triene-27,2'-oxane]-3,9,13-trione	Heterocyclic compounds	杂环化合物	Heterocyclic compounds	杂环化合物	C45H74O10	3	0.5475	11052-72-5	TRUE	FALSE	FALSE	21145.9	15796.1	28276.4	17797	25743.8	25184.7	125811	106597	107070	135933	110879	47679.2	8377.93	13202.4	9151.72	10697.6	14088.3	16278.7	51579.2	55081.1	59026.7	65025.5	139869	97670	-
MW0169232	Glutaric acid	戊二酸	Organic acid and Its derivatives	有机酸及其衍生物	Organic acid and Its derivatives	有机酸及其衍生物	C5H8O4	2	0.6944	110-94-1	TRUE	TRUE	FALSE	649.73	845.884	565.916	134.873	370.076	302.167	1790.8	5774.3	5192.96	8210.1	6672.38	6922.31	1647.79	1935.65	2324.25	1908.04	782.887	843.27	327.319	267.154	317.145	746.785	816.997	1778.43	C00489
MW0108714	N-Caffeoyltryptophan	N-咖啡酰色氨酸	Amino acid and Its metabolites	氨基酸及其代谢物	Amino acid derivatives	氨基酸衍生物	C20H18N2O5	3	0.6795	109163-69-1	TRUE	TRUE	TRUE	44401.2	40727.3	50515.9	46372.9	41300.3	43138.8	66233.1	72668.3	80885.5	80059.8	70111.6	67385.4	47447.8	57189.1	56192.9	52151.4	53328.8	63310.5	22823.2	29502.2	21688.3	21346.3	22860.5	24650.6	-
MW0124723	Lumichrome	荧光色	Heterocyclic compounds	杂环化合物	Heterocyclic compounds	杂环化合物	C12H10N4O2	1	0.9457	1086-80-2	TRUE	TRUE	FALSE	42108.7	38871	46548.8	43224.2	36711.8	36483.5	24998.6	25366.3	27283.3	25639.9	26979	26842.4	28994.8	25553	28399.9	27137.8	28778.2	30947.1	31654.3	31871.7	29194.8	28876	30524.7	34245.6	C01727
MW0010504	Anwulignan	安武里尼昂	Lig-s and Coumarins	木脂素和香豆素	Lig-s	木脂素	C20H24O4	2	0.653	107534-93-0	TRUE	TRUE	TRUE	66170.4	61268.9	63027.5	66997.1	64834.2	56145.4	52099.9	61918.2	61596.2	62123.7	53272.7	51154.5	42308.8	50614.6	49675	44889	45210.6	57149.3	42571.6	36210.5	32281.5	33938	36383.6	37783.8	-
MW0161724	Hydron;2-hydroxypropane-1,2,3-tricarboxylate	Hydron;2-hydroxypropane-1,2,3-tricarboxylate	Aldehyde,Ketones,Esters	醛、酮、酯类	Esters	酯类	C6H8O7	3	0.8754	106168-20-1 | 106809-03-4 | 117148-05-7 | 125139-08-4 | 125139-09-5 | 125139-13-1 | 153301-06-5 | 16922-05-7	TRUE	FALSE	FALSE	9869.68	8862.35	11933	13598.5	14568.2	11700.1	24369	20948.6	27843.1	35854.8	36137.9	22427.3	2737.74	2912.32	3576.28	2857.01	2601.25	3625.41	26030.5	22839.2	23352.4	25800.6	46100.3	21625.1	-
MW0103082	(2R,3R,6R)-2,3-dihydroxy-6-[(3R,5R,8R,9S,10S,13R,14S,17R)-3-hydroxy-10,13-dimethyl-2,3,4,5,6,7,8,9,11,12,14,15,16,17-tetradecahydro-1H-cyclopenta[a]phenanthren-17-yl]heptanoic acid	戊酸	Bile acids	胆汁酸	Bile acids	胆汁酸	C26H44O5	3	0.5547	1061-64-9	TRUE	TRUE	TRUE	209436	176964	234375	187303	187970	185860	539343	611022	616702	634060	543228	544884	45391.9	57023	52532.4	51307.6	55996.3	48299.4	212802	205471	222887	263276	269489	228845	-
MW0011183	(3beta,22E,24R)-Ergosta-4,6,8(14),22-tetraen-3-ol	-	Alcohol and amines	醇、胺类	Alcohols	醇类	C28H42O	3	0.8379	104729-39-7	TRUE	TRUE	TRUE	207.679	431.539	350.145	405.397	318.414	568.261	7504.72	10292.4	9522.72	8531.76	7912.08	9018.52	15.427	449.677	23.975	27.362	14.244	12.291	106.461	918.178	11.969	414.632	29.177	773.137	-
MW0168405	L-Isoleucine	L-别异亮氨酸	Amino acid and Its metabolites	氨基酸及其代谢物	Amino acids	氨基酸	C6H13NO2	1	0.9898	-	TRUE	TRUE	TRUE	249944	248407	260995	268904	247533	266836	610960	528568	630695	575504	634166	591335	170576	177740	172022	164102	195604	211713	389964	288698	371307	341067	336496	362717	C00407
MEDN0391	3-Deoxy-D-Lyxo-Heptopyran-2-ularic Acid	二十二碳六烯酸	FA	脂肪酰类	Oxidized lipids	氧化脂质	C7H10O8	1	0.9678	-	TRUE	TRUE	TRUE	111626	95998.9	143431	171071	146352	103948	1.04359e+06	932383	861023	480599	445972	451675	101636	91268.6	84551.5	61523.5	90046.1	115142	181770	164883	187092	122318	108727	128336	C21044
MW0054593	LPE(0:0/22:6)	LPE(0:0/22:6)	GP	甘油磷脂类	LPE	溶血磷脂酰乙醇胺	C27H44NO7P	1	0.9639	-	TRUE	FALSE	TRUE	3.31712e+06	3.33101e+06	3.53437e+06	4.70542e+06	3.8991e+06	3.67601e+06	1.80677e+06	2.65155e+06	4.00289e+06	2.48007e+06	2.84567e+06	2.01935e+06	2.36935e+06	2.78118e+06	2.32541e+06	2.33025e+06	2.91446e+06	2.71252e+06	3.02994e+06	2.08415e+06	2.68045e+06	2.04939e+06	1.94296e+06	1.89646e+06	-
MW0054586	LPE(0:0/20:5)	LPE(0:0/20:5)	GP	甘油磷脂类	LPE	溶血磷脂酰乙醇胺	C25H42NO7P	1	0.9624	-	TRUE	TRUE	FALSE	1.37126e+06	1.2925e+06	1.2728e+06	1.53267e+06	1.37251e+06	1.33774e+06	1.68653e+06	1.5463e+06	1.67724e+06	1.26445e+06	1.35929e+06	949748	1.02177e+06	1.15834e+06	981320	988018	1.13082e+06	1.09891e+06	2.15952e+06	2.24772e+06	2.61563e+06	2.2785e+06	2.14818e+06	2.19388e+06	-
MW0195169	Glutathione Reducedform	谷胱甘肽还原型	Amino acid and Its metabolites	氨基酸及其代谢物	Small Peptide	小肽	C10H17N3O6S	1	0.9461	-	TRUE	TRUE	FALSE	1.98024e+06	1.81083e+06	1.98378e+06	2.07498e+06	1.76109e+06	1.81653e+06	3.9513e+06	3.89448e+06	3.89219e+06	4.39974e+06	3.83924e+06	3.98609e+06	992202	1.06607e+06	1.00952e+06	960235	952299	1.06422e+06	7.42715e+06	4.73356e+06	6.58021e+06	7.25414e+06	8.22839e+06	8.65404e+06	C00051
MEDN1267	LPE(0:0/22:5)	LPE(0:0/22:5)	GP	甘油磷脂类	LPE	溶血磷脂酰乙醇胺	C27H46NO7P	1	0.9108	-	TRUE	TRUE	TRUE	740277	773936	922232	1.17514e+06	1.00442e+06	859125	666053	1.14707e+06	1.31972e+06	1.07061e+06	903345	862173	311532	529684	531970	512519	782643	625524	545624	625116	705579	818575	699681	645612	-
MEDN1285	LPE(0:0/16:0)	LPE(0:0/16:0)	GP	甘油磷脂类	LPE	溶血磷脂酰乙醇胺	C21H44NO7P	1	0.7772	-	TRUE	TRUE	FALSE	30109.8	17617.6	26755.3	22839	27657.5	19192.5	28268.8	31142.8	43886.4	38457	36308.3	38045.8	37607.5	37258.9	48712.9	28981	32770.7	27947.2	14964.3	13033.7	19555.4	19522.8	25527.7	36482.1	-
MW0007548	Manidipine	马尼地平	Benzene and substituted derivatives	苯及其衍生物	Benzene and substituted derivatives	苯及其衍生物	C35H38N4O6	1	0.595	-	TRUE	FALSE	TRUE	164717	175413	179217	266730	143422	160051	61326.8	112897	127275	73769.9	80685	69978.8	74748.6	106159	73962.4	68497.6	126451	114347	75210.1	79015.7	103961	77285.5	48148.1	67439.3	-
MW0155032	PG(16:0/18:1(9Z))[U]	-	Heterocyclic compounds	杂环化合物	Heterocyclic compounds	杂环化合物	C40H77O10P	2	0.9494	-	TRUE	FALSE	FALSE	476630	497252	519422	769438	400319	700864	865096	872902	1.30249e+06	812712	777109	770456	437963	459812	305967	219917	290625	301375	866530	800816	929283	801555	625696	1.18127e+06	-
MW0012846	[2-hydroxy-3-[(9Z,12Z)-octadeca-9,12-dienoyl]oxypropyl] 2-(trimethylazaniumyl)ethyl phosphate	[2-hydroxy-3-[(9Z,12Z)-octadeca-9,12-dienoyl]oxypropyl] 2-(trimethylazaniumyl)ethyl phosphate	GP	甘油磷脂类	PC	磷脂酰胆碱	C26H50NO7P	2	0.9482	-	TRUE	TRUE	TRUE	55789.3	49276.4	60103.2	61761.8	63155.8	59477	338933	414791	371285	338070	284286	281844	25713.1	28281.3	31316.8	24018.3	30578.6	47048.1	48811.7	46555.3	39830	41971.7	40715.4	38527.6	-
MW0055337	Oleoyltaurine	N-油酰基牛磺酸	FA	脂肪酰类	FFA	游离脂肪酸	C20H39NO4S	2	0.9304	-	TRUE	TRUE	FALSE	6719.9	3506.43	3285.63	10575.8	4908.41	3697.94	47259.8	59184.9	95721.9	39011.9	57388.2	41401.4	19674.8	17684.8	11528	12351.7	16449.6	24892.2	14007.8	13229.8	5919.22	3930.25	3374.56	7596.24	-
MW0168303	N-Oleoyl-L-Serine	N-油酰基-L-丝氨酸	Amino acid and Its metabolites	氨基酸及其代谢物	Amino acid derivatives	氨基酸衍生物	C21H39NO4	2	0.9172	-	TRUE	TRUE	FALSE	13083.4	13808.2	13797.6	17443.9	16440.3	14143	441125	562835	255112	236509	206745	195724	45704.8	60715.2	23750.7	41650.7	86811.3	29014.4	82191.2	64273.7	85557.1	68651.1	60237.2	79108	-
MW0013226	2-(19-Hydroxynonadeca-5,8,11,14-tetraenoylamino)ethanesulfonic acid	20-羟基N-花生四烯酸牛磺酸	FA	脂肪酰类	Oxidized lipids	氧化脂质	C21H35NO5S	2	0.9097	-	TRUE	FALSE	FALSE	3471.06	3523.03	2876.99	3619.91	652.341	1623.2	11393.8	11803	20460.8	10465.9	16002.8	10611.9	34.846	583.99	102.858	739.277	1440.8	1063.56	9126.4	21092.4	3703.58	6090.8	4372.46	28.269	-
MW0151682	Ile-Nap-OH	-	Amino acid and Its metabolites	氨基酸及其代谢物	Small Peptide	小肽	C24H24N2O6	2	0.9017	-	TRUE	TRUE	TRUE	108928	99785	110685	140077	123109	105881	112956	106263	124572	103077	109527	102032	84901.8	119297	78768.4	74418.7	78752.2	87235.1	87766.3	88378.2	93288.1	87199.1	102669	103014	-
MW0012811	1-Hexadecanoyl-2-(9Z-octadecenoyl)-sn-glycero-3-phospho-(1'-myo-inositol)	1-十六烷基-2-（9Z十八烷基）-sn-甘油-3-磷酸-（1'-肌醇）	GP	甘油磷脂类	PI	磷脂酰肌醇	C43H81O13P	2	0.8988	-	TRUE	FALSE	FALSE	370115	378618	377738	454667	507100	420310	11777.7	23421.5	23996.2	46241.8	34834.8	49453.9	259286	294223	222661	276205	313002	306132	11423.1	21607.9	21535	22268.9	18256	17117.5	-
MW0152618	Leu-Nap-OH	-	Amino acid and Its metabolites	氨基酸及其代谢物	Small Peptide	小肽	C24H24N2O6	2	0.8873	-	TRUE	TRUE	TRUE	100040	86762.5	94557.4	116560	100412	106733	96991.8	98018.8	117978	120298	97967.5	89314.2	79245	103388	73303.1	70237.1	78613.1	78514.5	81375.5	91577.1	79665.9	84947.8	89492.6	90982.8	-
MW0153024	Lys-Leu-Ala-Glu	-	Amino acid and Its metabolites	氨基酸及其代谢物	Small Peptide	小肽	C20H37N5O7	2	0.8827	-	TRUE	FALSE	TRUE	349.652	141.138	145.098	439.105	225.977	16.062	3583.13	7939.51	5264.74	6523.02	5403.21	7911.39	9691.79	8987.01	9162.03	8830.45	8360.24	8156.88	7245.26	6297.31	5448.06	4236.55	76.197	5200.04	-
MW0155501	Phe-TyrMe-OH	-	Amino acid and Its metabolites	氨基酸及其代谢物	Small Peptide	小肽	C24H22N2O7	2	0.8766	-	TRUE	TRUE	TRUE	47977.4	44649.1	54142.1	57343.8	47348.5	45474.5	50889.2	47912.1	55924.9	50672.6	48202.4	44913.7	34724.1	50205.8	32321.7	33490.8	34611.2	36755.7	35264.4	36029.9	36035.9	35874.9	41662.5	47349.2	-
MW0058014	LPE(14:0/0:0)	LPE(14:0/0:0)	GP	甘油磷脂类	PE	磷脂酰乙醇胺	C19H40NO7P	2	0.8697	-	TRUE	TRUE	FALSE	1534.54	2004.89	4336.01	2493.63	2642.2	2161.97	5823.11	7614.65	8294.96	7355.46	6478.13	5287.88	3059.89	3724.83	4981.88	3546.23	7007.8	7630.07	3482.14	6640.14	2414.83	1924.4	2204.74	1202.84	-
MW0153929	Misoprostol(free acid)-d5	-	Hormones and hormone related compounds	激素及激素相关物质	Hormones and hormone related compounds	激素及激素相关物质	C21H31D5O5	2	0.8678	-	TRUE	TRUE	TRUE	13895	14681.8	16251.4	16967	14351.8	15915	124956	138148	145934	152184	126080	128981	140.662	9092.22	10877.8	7096.65	23.952	9.86	19.862	25.76	41.106	26294.6	24381.6	32933.6	-
MW0158456	Tyr-Glu-Gln-Asp	酪氨酸-谷氨酸-谷氨酸-天冬氨酸	Amino acid and Its metabolites	氨基酸及其代谢物	Small Peptide	小肽	C23H31N5O11	2	0.8476	-	TRUE	FALSE	FALSE	2319	2414.45	2353.37	1787.03	1350.11	2990.16	9519.03	10351.2	9808.32	8408.04	5604.18	7204.02	3328.74	3710.78	4590.81	4556.33	7578.3	9042.35	9766.87	14302.5	7852.41	8331	6734.27	5719.53	-
MW0125457	N-(Adamantan-1-yl)-1-(5-fluoropentyl)-1H-indole-3-carboxamide	N-(金刚烷-1-基)-1-(5-氟戊基)-1H-吲哚-3-甲酰胺	Heterocyclic compounds	杂环化合物	Indole and Its derivatives	吲哚及其衍生物	C24H31FN2O	2	0.8413	-	TRUE	FALSE	FALSE	12305.8	14492.6	14314.1	10705.3	9320.36	13568.9	10672.4	58878.9	27058.9	11643	11367	15793.6	10785.6	6984.09	8953.88	6384.68	8452.45	12590.5	27002	16183.9	10170.8	8380.94	20226.7	27503.4	-
MW0150910	His-Gln-Val-Lys	组氨酸-谷酰胺-缬氨酸-赖氨酸	Amino acid and Its metabolites	氨基酸及其代谢物	Small Peptide	小肽	C22H38N8O6	2	0.8166	-	TRUE	TRUE	TRUE	56977.2	50591.6	43800.9	64949.9	40455.3	49913.7	72104.4	79002.2	69797.8	75031.8	53269.6	56635.3	24692.2	7687.43	22193.9	25162.3	20587.7	33680	23805.8	23105.4	21749.1	18720.9	16447.6	10825.6	-
MW0194178	2-Amino-3,4-dihydroxy-2-(hydroxymethyl)-14-oxo-6-eicosenoic acid	2-氨基-3,4-二羟基-2-(羟甲基)-14-氧代-6-二十碳烯酸	FA	脂肪酰类	Others	其他	C21H39NO6	2	0.7966	-	TRUE	TRUE	FALSE	64689.1	62107.2	71818.9	74390.1	68577.7	64769.9	397324	412225	468963	460862	413712	416457	204779	235974	166481	169688	169640	154670	269031	236046	274487	269186	275991	277268	-
MW0155408	Phe-Val-His-Arg	-	Amino acid and Its metabolites	氨基酸及其代谢物	Small Peptide	小肽	C26H39N9O5	2	0.7822	-	TRUE	FALSE	FALSE	88924.1	65383.7	65107.2	113818	86394.1	89106.5	125514	75478.1	215375	116202	128752	115180	87210.9	99003.8	101236	107550	140618	117464	129169	168747	202554	194112	178453	116178	-
MW0155398	Phe-Tyr-Val-Lys	-	Amino acid and Its metabolites	氨基酸及其代谢物	Small Peptide	小肽	C29H41N5O6	2	0.7651	-	TRUE	TRUE	FALSE	98714.6	157075	164012	193175	167746	227287	107104	138977	177147	153449	99345.9	104430	125879	140957	72154.4	72013	63918.7	47363.8	295954	209503	215471	205727	162638	234098	-
MW0103452	ADP-D-ribose	ADP-D-核糖	Nucleotide and Its metabolites	核苷酸及其代谢物	Nucleotide and Its metabolites	核苷酸及其代谢物	C15H23N5O14P2	2	0.7565	-	TRUE	FALSE	FALSE	206.763	344.52	450.584	289.324	1229.22	1033.5	86304	85072	44482.2	102279	208652	114555	59.732	190.702	89.525	127.299	39.499	75.999	157848	41634.4	164071	47418.2	39907.3	31252.6	-
MW0150445	Gly-Phe-Asn-Thr-Phe	甘氨酸-苯丙氨酸-天门冬酰胺-苏氨酸-苯丙氨酸	Amino acid and Its metabolites	氨基酸及其代谢物	Small Peptide	小肽	C28H36N6O8	2	0.7483	-	TRUE	TRUE	FALSE	40197.5	32470.4	37252	40215	31689.1	41982.1	38349.2	27404	36427.4	26172.1	26006.5	22936.3	25400	31350.6	28961.7	23903.2	35809	31857.6	38766.3	47206.4	60935.1	67415.4	42003.6	58153.5	-
MW0011914	1,2-Dipalmitoleoyl-sn-glycero-3-phosphoethanolamine	1,2-二棕榈油酰基-sn-甘油-3-磷酸乙醇胺	GP	甘油磷脂类	PE	磷脂酰乙醇胺	C37H70NO8P	2	0.7469	-	TRUE	FALSE	TRUE	368902	339034	438784	255253	183811	304072	26156.9	84217.6	72492.2	151695	158315	115544	75067.8	2563.49	144530	178669	180348	257991	260027	11487.5	99546	24947.7	28559.5	31058.5	-
MW0146362	Aspartylmethionine	Asp Met	Amino acid and Its metabolites	氨基酸及其代谢物	Small Peptide	小肽	C9H16N2O5S	2	0.7447	-	TRUE	FALSE	TRUE	58417.2	60740.5	58341.3	75997.4	65817.4	66222	59356.1	60961.3	71156.9	61895.4	61126.9	52690.5	60544.2	66510.4	49363.7	49677.7	53568.6	46015.3	58881	55193.5	56995.5	58330.9	56512.2	57321.3	-
MW0013006	1-Stearoyl-2-myristoyl-sn-glycero-3-phosphocholine	1-Stearoyl-2-myristoyl-sn-glycero-3-phosphocholine	GP	甘油磷脂类	PC	磷脂酰胆碱	C40H80NO8P	2	0.7433	-	TRUE	FALSE	FALSE	351600	339845	287042	469278	400928	401622	362561	498874	493909	546511	676354	987898	389766	759406	598888	557296	482276	543501	476011	409917	307797	567443	306940	429690	-
MW0139075	N-(4-methyl-2-oxochromen-7-yl)icosa-5,8,11,14-tetraenamide	N-(4-methyl-2-oxochromen-7-yl)icosa-5,8,11,14-tetraenamide	Alcohol and amines	醇、胺类	Amines	胺类	C30H39NO3	2	0.7418	-	TRUE	TRUE	TRUE	22083.5	20349	22943.5	33130.5	24557.4	23882.9	128443	208357	189662	147915	138500	138733	5922.62	8506.55	9927.03	6978.33	7071.43	52.039	22090.7	20319.4	19118.4	17.672	16871.3	22241.9	-
MW0006100	Aurin	奥林	Benzene and substituted derivatives	苯及其衍生物	Benzene and substituted derivatives	苯及其衍生物	C19H14O3	2	0.7398	-	TRUE	TRUE	FALSE	70929.7	64733.8	77357.7	75690.5	68199.7	69977.8	7142.49	7531.75	5490.59	7870.23	6160.36	5774.44	41046.5	43757.8	44656.2	45413.3	43496.2	54696.8	4993.43	3811.86	3997.97	4326.36	2230.2	3654.63	C14213
MW0151470	Ile-Ile-Glu-Glu-Val	-	Amino acid and Its metabolites	氨基酸及其代谢物	Small Peptide	小肽	C27H47N5O10	2	0.737	-	TRUE	TRUE	FALSE	22490.9	20396.9	22157	19260.4	24671.3	21741	23731.1	23130.7	32974.4	38199.1	33388.1	29754.6	6274.29	19501.1	13354.9	7412.42	20810.2	19276.1	46462.7	62734.5	54846.8	52766	59406.9	64543.1	-
MW0141627	17-phenoxy trinor Prostaglandin F2 isopropyl ester	-	Hormones and hormone related compounds	激素及激素相关物质	Hormones and hormone related compounds	激素及激素相关物质	C26H38O6	2	0.7223	-	TRUE	FALSE	FALSE	32527.2	72610.2	28411.1	32566.6	12225.8	14132.9	77642.8	49680.4	66260.8	22907.1	62266.3	27157.6	62730.5	91798.4	59375.4	65741	100276	41104	32329.7	27658.3	29156.9	12541.7	41908.2	52667.4	-
MW0006518	Cetaben	西塔本	Benzene and substituted derivatives	苯及其衍生物	Benzene and substituted derivatives	苯及其衍生物	C23H39NO2	2	0.7213	-	TRUE	TRUE	FALSE	344.303	914.307	313.714	1840.82	901.522	2826.44	38793.1	33619.7	35690.6	39575.1	30226.7	28839.9	4385.41	3630.66	2489.81	2328.54	3582.94	2081.08	7806.41	3294.28	3629.09	6011.1	4294.66	5144.33	-
MW0012991	5,8,11,14-Eicosatetraenoic acid, (1R)-1-[[[(2,3-dihydroxypropoxy)hydroxyphosphinyl]oxy]methyl]-2-[(1-oxooctadecyl)oxy]ethyl ester, (5Z,8Z,11Z,14Z)-	5,8,11,14-二十碳四烯酸，(1R)-1-[[[(2,3-二羟基丙氧基)羟基膦基]氧基]甲基]-2-[(1-氧代十八烷基)氧基]乙酯，(5Z， 8Z,11Z,14Z)-	GP	甘油磷脂类	PG	磷脂酰甘油	C44H79O10P	2	0.7211	-	TRUE	FALSE	FALSE	114013	40941.3	184156	327821	202504	173663	100914	119450	166982	142055	110335	125917	26439.7	76267.5	64737.1	81452.7	4597.87	81346.5	264469	146283	133502	163461	99310	164725	-
MW0062166	Pregnenolone sulfate	孕烯醇酮硫酸盐	Hormones and hormone related compounds	激素及激素相关物质	Hormones and hormone related compounds	激素及激素相关物质	C21H32O5S	2	0.7175	-	TRUE	FALSE	TRUE	5877.34	4723.01	5708.38	5013.17	3649.32	3804.07	5433.22	5780.1	4090.49	2438.84	1016.93	1865.4	927.725	477.868	1135.32	424.825	491.386	893.194	561.627	3552.72	8235.13	3089.78	4475.77	3639.22	C18044
MW0149761	Gln-Lys-Phe-Arg	谷酰氨-赖氨酸-苯丙氨酸-精氨酸	Amino acid and Its metabolites	氨基酸及其代谢物	Small Peptide	小肽	C26H43N9O6	2	0.6947	-	TRUE	TRUE	TRUE	7323.74	4989.53	5674.65	5655.27	5644.45	5908.71	26129.5	36404.5	55580.2	33388.5	45426.9	23080.7	3022.32	4590.91	2699.52	2655.95	3351.59	5494.56	4817.38	9318.47	1259.76	1874.73	2854.67	1816.19	-
MW0008666	N-[2-[4-[[3-butyl-5-oxo-1-[2-(trifluoromethyl)phenyl]-1,2,4-triazol-4-yl]methyl]phenyl]phenyl]sulfonyl-3-methyl-2-thiophenecarboxamide	N-[2-[4-[[3-丁基-5-氧代-1-[2-(三氟甲基)苯基]-1,2,4-三唑-4-基]甲基]苯基]苯基]磺酰基-3 -甲基-2-噻吩甲酰胺	Benzene and substituted derivatives	苯及其衍生物	Benzene and substituted derivatives	苯及其衍生物	C32H29F3N4O4S2	2	0.6843	-	TRUE	TRUE	FALSE	324904	280327	339980	291478	238169	285189	315394	355280	270762	407069	346244	379271	139767	170300	158524	138899	88098.1	98361.5	487673	338709	521953	486735	540863	504999	-
MW0057932	PC(P-18:0/20:4(5Z,8Z,11Z,14Z))	1-(1Z-十八碳烯基)-2-(5Z，8Z，11Z，14Z-二十碳四烯酰基)-sn-甘油-3-磷酸胆碱	GP	甘油磷脂类	PC-P	磷脂酰胆碱	C46H84NO7P	2	0.6805	-	TRUE	TRUE	TRUE	12823.6	11976	16851.2	11477.8	17136.6	16681.1	49128.8	44798.5	41293.9	40466	37723.9	31203.1	3839.75	2920.51	5255.99	4502.27	3685.71	4253.99	7169.51	9818.85	14991.8	40.362	8024.5	11915.5	-
MW0158377	Tyr-Arg-Ile-Glu	酪氨酸-精氨酸-异亮氨酸-谷氨酸	Amino acid and Its metabolites	氨基酸及其代谢物	Small Peptide	小肽	C26H41N7O8	2	0.6671	-	TRUE	FALSE	FALSE	956.728	543.757	1601.15	3380.22	2004.18	3182.97	513.564	3083.67	19.768	1732.09	2667.81	1394.79	797.171	438.915	692.166	924.219	438.206	602.397	5693.6	4278.39	2060.95	1594.28	1510.71	2571.93	-
MW0000105	7-Ethyl-10-hydroxycamptothecin	7-乙基-10-羟基喜树碱	Alkaloids	生物碱	Alkaloids	生物碱	C22H20N2O5	2	0.6647	-	TRUE	FALSE	FALSE	38650.7	30772.1	31660.9	35839	39658.8	32689	42141.6	45671.3	59609.8	48766	47206.2	45991	26835.1	34247.9	22366.3	25272.6	32832.5	31603.6	41899.8	46379.3	39209.9	46297.8	41567.1	43914	C11173
MW0156476	S1P Lyase Fluorogenic Substrate	-	Benzene and substituted derivatives	苯及其衍生物	Benzene and substituted derivatives	苯及其衍生物	C14H18NO8P	2	0.6616	-	TRUE	TRUE	TRUE	1519.95	1201.86	1253.63	1203.53	1433.41	1264.71	3456.12	3001.47	2677.78	2033.09	2435.89	2645.94	577.429	866.387	355.468	735.587	600.617	1285.24	2166.72	1584.13	1636.31	573.247	2927.41	1530.6	-
MW0144244	Acetoxy-10-gingerol	-	Benzene and substituted derivatives	苯及其衍生物	Benzene and substituted derivatives	苯及其衍生物	C23H36O5	2	0.6484	-	TRUE	TRUE	TRUE	1824.11	332.472	2226.47	2078.65	719.718	1684.29	17044.3	18770.9	21506.9	19471.9	17709.7	17980.2	121.063	203.112	96.55	121.018	54.844	14.802	31.161	136.624	110.172	59.16	13.681	14.899	-
MW0145360	Arg-Gly-Glu-Val-Leu	-	Amino acid and Its metabolites	氨基酸及其代谢物	Small Peptide	小肽	C24H44N8O8	2	0.6398	-	TRUE	FALSE	FALSE	13297.8	16852.4	21267.3	12881.8	18047.5	10660.7	5945.62	13990.5	9216.44	5619.1	12741.9	7288.49	7991.97	15472.8	10796.4	5197.12	4937.95	9035.25	878.707	9680.94	13394.3	8925.13	18660	11068.4	-
MW0012973	1-Palmitoyl-2-oleoyl-sn-glycero-3-phosphate	1-棕榈酰基-2-油酰基-sn-甘油-3-磷酸	GP	甘油磷脂类	PA	磷脂酸	C37H71O8P	2	0.6392	-	TRUE	TRUE	TRUE	18362.6	26781.7	20604.9	30813.1	18126.8	23645.1	37425.3	27526.8	35458.2	32261.2	28774.9	29016.2	14362.7	12667.1	7259.12	15043.2	9929.18	12831.9	16808.3	11958.2	20406.3	20971.2	18295.8	25821.3	C00416	1.76436
MW0137517	(1E,4Z,6E)-5-hydroxy-1,7-bis(4-hydroxyphenyl)hepta-1,4,6-trien-3-one	（1E，4Z，6E)-5-羟基-1，7-双（4-羟基苯基）庚-1，4，6-三烯-3-酮	Aldehyde,Ketones,Esters	醛、酮、酯类	Ketones	酮类	C19H16O4	2	0.6362	-	TRUE	FALSE	FALSE	7265.57	5408.85	4501.24	9552.64	7746.9	6145.23	6073.43	6333.25	5759.77	7470.6	6590.98	1975.57	3793.09	5795.48	5769.29	4973.66	4489.87	2402.12	7079.63	7057.62	5484.74	2952.72	5974.4	7522.34	C17743
MW0005997	Tyrphostin AG 126	2-(3-羟基-4-硝基苯亚甲基)丙二腈	Benzene and substituted derivatives	苯及其衍生物	Benzene and substituted derivatives	苯及其衍生物	C10H5N3O3	2	0.59	-	TRUE	FALSE	FALSE	24336.8	20651.1	21182.9	35732.7	31778.6	33253.6	17144	21902.2	26525.6	19340.2	18265.7	16545.2	24181.2	21052.5	19299.8	22568.6	19356.8	16082.6	33115.9	21160.1	24337.9	24318.5	17922.2	21131.6	-
MW0011927	1,2-Distearoyl-sn-glycero-3-phosphocholine	PC(18:0/18:0)	GP	甘油磷脂类	PC	磷脂酰胆碱	C44H88NO8P	2	0.5727	-	TRUE	TRUE	FALSE	1134.86	3448.14	2760.37	2789.98	2460.96	2379.69	1303.41	1036.22	832.721	868.108	736.267	781.479	4855.9	5511.86	5412.28	4916.6	5575.38	8165.39	296.995	297.628	496.273	322.654	331.867	178.018	-
MW0011790	1-(1Z-octadecenyl)-2-(4Z,7Z,10Z,13Z,16Z,19Z-docosahexaenoyl)-sn-glycero-3-phosphocholine	1-(1Z-十八碳烯基)-2-(4Z，7Z，10Z，13Z，16Z，19Z-二十二碳六烯酰基)-sn-甘油-3-磷酸胆碱	GP	甘油磷脂类	PC	磷脂酰胆碱	C48H84NO7P	2	0.571	-	TRUE	TRUE	FALSE	40323.1	38298.5	50969	51441.8	50320.2	71225.7	32486.8	24707.7	37654.6	34214.5	6069.92	6017.19	36680.8	46739.9	38407.7	38873.5	4108.2	20046.3	67436.4	91019.3	71899.2	60929.5	43015	9355.17	-
MW0054485	1-Palmitoylglycerol 3-phosphate	LPA(16:0/0:0)	GP	甘油磷脂类	LPA	溶血磷脂酸	C19H39O7P	2	0.5569	-	TRUE	TRUE	TRUE	32506.3	29744	32903.3	33437.9	32064.7	31555.4	132421	138197	151958	152060	137828	131097	29.093	10833.7	9658.17	6848.36	12251.1	12860.6	19.678	25.906	14.418	44.995	11368.3	12.928	C04036
MW0152934	Lys-Gln-Asp-Lys	-	Amino acid and Its metabolites	氨基酸及其代谢物	Small Peptide	小肽	C21H39N7O8	2	0.5288	-	TRUE	TRUE	TRUE	574054	630945	653422	853572	652790	757010	1.11768e+06	982815	1.09664e+06	1.13587e+06	925160	739510	626566	611370	226524	313577	567530	473518	729437	625506	516137	303175	717572	1.07609e+06	-
MW0013007	1-Stearoyl-2-oleoyl-sn-glycero-3-phospho-(1'-sn-glycerol)	1-硬脂酰-2-油酰-sn-glycero-3-phospho-(1'-sn-glycerol)	GP	甘油磷脂类	PG	磷脂酰甘油	C42H81O10P	2	0.5111	-	TRUE	FALSE	FALSE	554816	544753	400343	79414.3	149826	96103.8	121168	92775.2	112145	104022	71906.4	174030	535939	452043	458406	570213	728257	681373	165147	36705.3	151762	205123	171120	162468	-
MW0122482	1-deoxy-1-(7-hydroxy-6-methyl-2,4-dioxo-3,4-dihydropteridin-8(2H)-yl)-D-ribitol	7-羟基-6-甲基-8-核糖基-二氢四碟啶	Heterocyclic compounds	杂环化合物	Heterocyclic compounds	杂环化合物	C12H16N4O7	3	0.8895	-	TRUE	FALSE	FALSE	4007.17	4206.43	4518.99	4551.22	3576.08	4430.97	31093.2	26310.4	19671.7	29613.1	28999.1	26063.3	516.633	184.886	270.624	416.004	368.548	393.014	33805.7	13384.3	39090.6	27860	30292.5	37419.8	C05995
MW0140348	(3E)-3-[(1R,5R,6S)-5-hydroxy-7-oxabicyclo[4.1.0]heptan-2-ylidene]pyruvic acid	(3E)-3-[(1R,5R,6S)-5-hydroxy-7-oxabicyclo[4.1.0]heptan-2-ylidene]丙酮酸	Aldehyde,Ketones,Esters	醛、酮、酯类	Esters	酯类	C9H10O5	3	0.8411	-	TRUE	TRUE	TRUE	26582.5	19747.4	24128.8	30906.4	26795.6	25829.7	26840.2	30512.7	34251.1	28199.5	27770.9	23722.5	140317	126312	92615.8	83620.9	94971.5	23918.5	125350	26502.9	117632	115759	134272	109750	C21086
MW0107684	(R)-cysteate	磺基丙氨酸	Organic acid and Its derivatives	有机酸及其衍生物	Organic acid and Its derivatives	有机酸及其衍生物	C3H7NO5S	3	0.8341	-	TRUE	FALSE	TRUE	7020.91	9004.06	11504.5	7224.08	12492	12213.6	7195.67	7529.2	4358.34	12734.8	7241.99	7451.35	4119.78	1489.67	2467.42	2424.29	543.418	1245.95	6135.7	2606.12	9387.27	3697.14	7609.66	5346.45	C00506
MW0161475	Benzoyl-beta-D-glucoside	苯甲酰-β-D-葡萄糖苷	Benzene and substituted derivatives	苯及其衍生物	Benzene and substituted derivatives	苯及其衍生物	C13H16O7	3	0.8218	-	TRUE	TRUE	TRUE	40818.5	42100.2	45919.6	45114.8	39806.8	41136.7	31510.1	32296.8	38330.1	32279.6	31407.7	30239.4	15392.5	16615	13929	14941.7	13871	17558.3	7501.48	7033.33	2386.62	7516.75	7068.78	9452.26	-
MW0161139	(2S)-6-[5-[(3aS,4S,6aR)-2-oxo-1,3,3a,4,6,6a-hexahydrothieno[3,4-d]imidazol-4-yl]pentanoylamino]-2-azaniumylhexanoate	(2S)-6-[5-[(3aS,4S,6aR)-2-oxo-1,3,3a,4,6,6a-hexahydrothieno[3,4-d]imidazol-4-yl]pentanoylamino] -2-氮杂环己酸酯	Others	其他	Others	其他	C16H28N4O4S	3	0.7938	-	TRUE	FALSE	TRUE	20.377	17.283	26.494	26.254	19.017	34.924	53.332	15.208	10.098	16.769	32.547	19.439	17.072	18.294	9.591	11.883	8.712	2.568	12.807	17.245	10.908	16.946	9.737	17.242	-
MW0103645	{[(2R,3R)-5-[(E)-N'-{4-carbamoyl-1-[(2S,3S,4R,5S)-3,4-dihydroxy-5-[(phosphonooxy)methyl]oxolan-2-yl]-1H-imidazol-5-yl}methenimidamido]-2,3-dihydroxy-4-oxopentyl]oxy}phosphonic acid	-	Nucleotide and Its metabolites	核苷酸及其代谢物	Nucleotide and Its metabolites	核苷酸及其代谢物	C15H25N5O15P2	3	0.7403	-	TRUE	FALSE	FALSE	43108.7	29050.7	75484.5	118760	81729.2	46832.3	1.58085e+06	1.24614e+06	972995	1.89564e+06	1.94546e+06	1.94201e+06	6904.91	52685.7	11343.9	28258.1	1440.21	51544.6	1.3846e+06	843313	1.27729e+06	1.1578e+06	1.17065e+06	1.51368e+06	-
MW0142902	3-deoxy-8-O-phosphono-D-manno-oct-2-ulosonic acid	2-脱氢-3-脱氧-D-辛酸-8-磷酸盐	Organic acid and Its derivatives	有机酸及其衍生物	Organic acid and Its derivatives	有机酸及其衍生物	C8H15O11P	3	0.72	-	TRUE	FALSE	TRUE	1410.23	999.605	1170.92	1365.53	609.918	1598.67	570.171	1069.73	439.283	1492.9	763.693	1222.28	897.984	851.185	966.714	560.923	806.784	741.573	407.897	418.834	282.673	1379.32	117.629	376.629	C04478
MW0156503	Salicin 6-phosphate	水杨苷6-磷酸	Organic acid and Its derivatives	有机酸及其衍生物	Organic acid and Its derivatives	有机酸及其衍生物	C13H19O10P	3	0.6921	-	TRUE	TRUE	TRUE	7602.77	5965.53	9297.67	7589.81	6280.7	6689.27	9752.46	12230.8	7137.09	11352.8	9652.56	9670.52	951.651	1242.66	780.599	891.993	757.197	1537.04	301.924	642.874	840.489	683.871	714.077	292.848	C06188
MW0143834	2-Methyl-6-geranylgeranyl-1,4-benzoquinol	6-香叶基香叶基-2-甲基苯-1，4-二醇	Benzene and substituted derivatives	苯及其衍生物	Benzene and substituted derivatives	苯及其衍生物	C27H40O2	3	0.6759	-	TRUE	TRUE	TRUE	3177.37	2123.64	4465.03	3545.8	3446.31	3352.4	835.433	784.074	1332.63	2063.75	443.211	755.2	4906.9	6487.27	5834.25	5572.59	5762.33	8665.51	3653.93	5517.42	4004.35	3790.19	3953.04	3641.33	C20737
MW0149292	Fructoselysine 6-phosphate	6-磷酸果糖赖氨酸	Organic acid and Its derivatives	有机酸及其衍生物	Organic acid and Its derivatives	有机酸及其衍生物	C12H25N2O10P	3	0.6471	-	TRUE	TRUE	TRUE	13557.7	12365.2	12090.3	15119.1	16333.7	11939.9	13559.1	14143.8	16120.3	15125.1	14989.1	12909.9	8636.43	10226	8424.68	8095.84	11131.9	11107.5	13481.1	12681	12023.6	13142.5	13310.3	13586.3	-
MW0140648	(S)-2-Hydroxypropylphosphonic acid	(S)-2-羟基丙基磷酸酯	Organic acid and Its derivatives	有机酸及其衍生物	Organic acid and Its derivatives	有机酸及其衍生物	C3H9O4P	3	0.6093	-	TRUE	TRUE	TRUE	853.171	1060.12	902.481	1446.16	5863.59	1665.87	869.197	2479.67	2183.69	462.352	1437.91	737.592	14662.4	11180.1	7878.04	8710.26	10611.3	1036.66	11312	4177.47	12117.8	14880.2	11939.7	12118.2	C06452
MW0157447	Tetranactin	四联素	Heterocyclic compounds	杂环化合物	Heterocyclic compounds	杂环化合物	C44H72O12	3	0.8921	-	TRUE	TRUE	TRUE	6121.59	1682.61	1034.64	38360.3	2799.51	6625.91	49074	27523.6	41454.6	26668.7	22913.9	18463.1	146827	138665	141414	62501.8	24410.8	22213.1	34662.7	137004	81911.4	74325.8	47377.2	107509	C06764
MW0062181	Celestrol methyl ester	-	Terpenoids	萜类	Triterpene	三萜	C30H40O4	3	0.824	-	TRUE	FALSE	FALSE	4839.15	4863.04	5002.29	5302.38	5004.12	4548.65	1049.06	96.636	133.339	82.882	56.555	40.446	10290.2	10460.8	12277.2	9550.87	10343.3	13326.3	421.51	469.829	349.841	252.33	298.066	193.853	-
MW0158813	Undecylprodigiosin	十一烷基紫红甙	Amino acid and Its metabolites	氨基酸及其代谢物	polypeptide	多肽	C25H35N3O	3	0.8156	-	TRUE	TRUE	TRUE	866.917	806.519	617.957	1144.4	774.189	213.084	10297.8	11364.9	11279.2	12166.4	10577.3	9844.52	567.441	328.817	19.587	150.197	161.003	12.055	886.159	1200.96	343.326	454.628	703.784	529.805	-
MW0129947	2-[[3,4-Dihydroxy-5-(3,4,5-trihydroxybenzoyl)oxybenzoyl]amino]acetic acid	2-({[3，4-二羟基-5-(3，4，5-三羟基苯甲酰氧基）苯基]（羟基）亚甲基}氨基）乙酸	Organic acid and Its derivatives	有机酸及其衍生物	Organic acid and Its derivatives	有机酸及其衍生物	C16H13NO10	3	0.7783	-	TRUE	FALSE	TRUE	2562.76	1700.91	653.49	2069.3	3173.77	2235.04	3301.65	3098.6	4211.15	3471.42	3014.63	3039.48	5588.74	5500.08	4309.73	3571.1	3012.18	1395.39	6864.94	1557.69	4573.64	5108.94	7699.49	6488.5	-
MW0141208	10,11-Epoxy-3-geranylgeranylindole	10，11-环氧-3-香叶基香叶基吲哚	Heterocyclic compounds	杂环化合物	Indole and Its derivatives	吲哚及其衍生物	C28H39NO	3	0.7727	-	TRUE	TRUE	FALSE	15146.2	14068.4	14394.2	17710	16473.6	14816.6	144196	174848	182149	161987	142239	147856	29893.3	36801.1	34840	25482.9	31258.8	33268.8	61161	68106.7	51420.4	61591.6	49814.5	62235.3	C20526
MW0013061	2-(Methoxycarbonyl)-5-methyl-2,4-bis(3-methyl-2-butenyl)-6-(2-methyl-1-oxopropyl)-5-(4-methyl-3-pentenyl)cyclohexanone	2-(甲氧羰基)-5-甲基-2,4-双(3-甲基-2-丁烯基)-6-(2-甲基-1-氧丙基)-5-(4-甲基-3-戊烯基)环己酮	Aldehyde,Ketones,Esters	醛、酮、酯类	Ketones	酮类	C29H46O4	3	0.7495	-	TRUE	TRUE	TRUE	2716.11	3376.91	4742.79	4592.38	3779.83	2211.05	31531.3	47945.4	28403.4	34653.8	26199	31979	1377.81	1012.11	918.441	1351.43	1056	1482.3	3397.91	4619.36	4464.82	4895.67	5878.72	27.687	-
MW0140371	(3R,2'S)-Myxol 2'-(2,4-di-O-methyl-alpha-L-fucoside)	(3R,2'S)-Myxol 2'-(2,4-二-O-甲基-α-L-岩藻糖苷)	Aldehyde,Ketones,Esters	醛、酮、酯类	Aldehydes	醛类	C48H70O7	3	0.6626	-	TRUE	TRUE	TRUE	71087.4	62726.4	54340.9	39733	36584.9	49731.1	78258.1	60526.1	68304	75945.9	65391.1	85908.6	23940.8	5413.47	6650.28	20762.7	19968.2	48783.1	37667.9	26715.2	37469.8	61577.7	37439.1	88200.6	-
MW0053000	(4S)-4-[(6Z,9Z,12Z)-octadeca-6,9,12-trienoyl]oxy-4-(trimethylazaniumyl)butanoate	-	FA	脂肪酰类	CAR	酰基肉碱	C25H43NO4	3	0.6573	-	TRUE	TRUE	FALSE	51.974	43.748	2034.79	68.591	141.265	65.077	2580.96	7456.71	7379.62	9863.76	3591.78	7304.31	2669.98	2424.05	2757.18	2128.31	4417.68	2815.78	1146.89	909.365	1405.71	1546.74	1247.49	1121.32	-
MW0055514	Oxepahyperforin	奥西帕海福林	Terpenoids	萜类	Ditepenoids	二萜	C35H52O5	3	0.6537	-	TRUE	TRUE	TRUE	2797.32	930.646	860.645	1147.63	2122.5	1299.55	9491.9	13993	17497.7	11900.6	7804.39	9979.82	2855.86	4330.4	2204.91	2171.05	5093.28	4121.12	30587.7	39152.4	28616.4	28192.5	28054.6	30413	-
MW0011785	1-(11Z-eicosenoyl)-glycero-3-phosphate	1-(11Z-二十碳烯酰基)-甘油-3-磷酸	GP	甘油磷脂类	PA	磷脂酸	C23H45O7P	3	0.6448	-	TRUE	FALSE	FALSE	82806	66123.6	80927.5	80872.6	68344.7	71592.5	235.059	86.416	204.818	14830.1	155.782	14804.2	140656	153942	164724	131894	138955	189523	40.76	390.851	7306.38	6428.13	142.542	83.107	-
MW0011786	1-(13Z,16Z-docosadienoyl)-glycero-3-phosphate	1-(13Z,16Z-二十二碳二烯酰基)-甘油-3-磷酸	GP	甘油磷脂类	PA	磷脂酸	C25H47O7P	3	0.6413	-	TRUE	FALSE	FALSE	427068	398493	449817	524329	491755	466760	323222	342536	381218	349066	564.774	322982	195585	194165	224081	179227	196106	229241	450972	395436	454178	449177	456247	451498	-
MW0003445	3-(3,4-dimethoxyphenyl)-N-[2-(3,4-dimethoxyphenyl)-2-(sulfooxy)ethyl]prop-2-enimidic acid	6-[6-(2-{[2-(3,4-二甲氧基苯基）乙基]-C-羟基碳酰胺基}乙基-1-烯-1-基)-2,3-二甲氧基苯氧基]-3,4,5-三羟基氧烷-2-羧酸	Benzene and substituted derivatives	苯及其衍生物	Benzene and substituted derivatives	苯及其衍生物	C21H25NO9S	3	0.6291	-	TRUE	TRUE	FALSE	152156	132419	145980	197396	131577	140713	17744.1	28754.7	36253.8	57051.2	26623.4	23290.2	52642.1	63675.9	70919.2	44985.9	48317.9	46165.3	105704	79010.3	161474	135586	151627	170217	-
MW0013661	2-Stearoylglycerophosphoglycerol	2-硬脂酰甘油磷酸甘油	GP	甘油磷脂类	PG	磷脂酰甘油	C24H49O9P	3	0.626	-	TRUE	TRUE	FALSE	17607.3	41515.2	40677.7	38096.3	72111.1	41235.7	2091.79	11736.9	15452.1	6147	4215.88	3229.29	7106.84	16510	16732.2	13789.5	36246.9	16909.5	35925.4	46522.9	38909.2	37893	38603.2	29629.9	-
MW0145000	2,2':5',2''-Terthiophene	α-三噻吩基；三噻吩	Heterocyclic compounds	杂环化合物	Heterocyclic compounds	杂环化合物	C12H8S3	3	0.6193	-	TRUE	TRUE	TRUE	10622.2	19058.1	20796.4	21095	20415.6	20024.1	19803.3	19128.8	24912.8	19259.4	18464.3	17706.2	43905.3	44312.9	29799.6	30885.5	31612	14847.7	34131.7	11132.4	34796.7	36412.3	34770.6	36219.2	C08460
MW0011783	1-(11Z,14Z-eicosadienoyl)-glycero-3-phosphate	-	Others	其他	Others	其他	C23H43O7P	3	0.6126	-	TRUE	FALSE	FALSE	265711	264060	313459	304689	277275	264481	56092	59459.8	66282	60576.8	58863	56050.3	355802	384970	384595	336827	361391	444046	78261.7	91.047	78818.1	77950.1	79177.1	78353	-
MW0062921	PS(22:1(13Z)/20:5(5Z,8Z,11Z,14Z,17Z))	PS(22:1(13Z)/20:5(5Z,8Z,11Z,14Z,17Z))	GP	甘油磷脂类	PS	磷脂酰丝氨酸	C48H82NO10P	3	0.6105	-	TRUE	FALSE	TRUE	79128.7	71144.3	56178.8	48431.7	43421.3	32752.3	29095.6	19677.4	37538.2	28066.4	32764	45262.8	67859.8	73428.7	91629	116842	109407	88459.1	21122	30844.3	47595.8	41957.2	54367.1	49894.9	-
MW0157399	Terpendole G	三萜G	Terpenoids	萜类	Terpenoids	萜类	C28H37NO4	3	0.6004	-	TRUE	TRUE	FALSE	852893	836373	885650	1.04342e+06	992214	860026	225528	274703	279395	256331	209566	184587	462348	788474	675593	709443	748339	803150	465255	377928	317118	289436	291943	263420	C20586
MW0054518	LysoPA(i-21:0/0:0)	LysoPA(i-21:0/0:0)	GP	甘油磷脂类	LPA	溶血磷脂酸	C24H49O7P	3	0.6	-	TRUE	FALSE	TRUE	143634	133573	147374	139734	127892	129611	348050	384411	400515	419360	365016	375232	95783.3	109246	102951	89279.2	129054	133360	85561.3	114208	91794.3	78734.1	106622	22.246	-
MW0138209	Gallagic acid	-	Organic acid and Its derivatives	有机酸及其衍生物	Organic acid and Its derivatives	有机酸及其衍生物	C28H12O16	3	0.5957	-	TRUE	TRUE	TRUE	2187.29	3623.39	2922.32	4526.43	3232.45	3369	1351.55	765.712	818.086	1276.11	1054.57	898.372	4372.11	5156.98	7559.18	5226.11	3750.75	6571.49	8899.72	5199.2	6904.34	10496.8	11568.5	6456.48	-
MW0194313	LysoPA(22:1(13Z)/0:0)	LPA 22:1	GP	甘油磷脂类	LPA	溶血磷脂酸	C25H49O7P	3	0.5902	-	TRUE	FALSE	FALSE	10784.4	15772	18731.1	21328.6	20731.5	28742.5	7613.81	7539.93	8102.99	9344.41	9524.12	13528.8	17741.5	15565.8	5751.1	6125.75	14889.9	6365.33	11145.1	16795.6	12148.2	5400.96	12166.7	23144.2	-
MW0060276	PE-NMe2(16:1(9Z)/16:1(9Z))	PE-NMe2(16:1(9Z)/16:1(9Z))	GP	甘油磷脂类	PE	磷脂酰乙醇胺	C39H74NO8P	3	0.5853	-	TRUE	TRUE	FALSE	7481.8	12343.5	14132.1	19984.6	20207.9	23082.3	1726.2	1689.42	1691.98	1583.34	955.836	3415.79	4975.3	2623.07	5770.62	6747.42	6203.25	2476.61	22053	15640.7	8491.99	8887.73	6464.1	1425.75	-
MW0115039	NTP	-	Benzene and substituted derivatives	苯及其衍生物	Benzene and substituted derivatives	苯及其衍生物	C6H15O13P3	3	0.5847	-	TRUE	FALSE	FALSE	28309.5	30625.7	26929.7	33820.5	24551.9	23789.1	4797	16599.5	10401.1	14984.3	8797.6	9813.81	47349.1	51857.5	34828.3	42578.9	43880.7	26087.7	11198.1	8305.92	17279.4	11182.2	9982.54	9581.64	-
MW0057015	1-(9Z-octadecenoyl)-2-pentadecanoyl-glycero-3-phosphocholine	PC(18:1(9Z)/15:0)	GP	甘油磷脂类	PC	磷脂酰胆碱	C41H80NO8P	3	0.5683	-	TRUE	FALSE	TRUE	13066.8	61931.7	53727.9	58559.8	74190.3	30161	13917.9	9199.9	42083.6	153446	42571.2	38088.3	74197.6	93530.7	95884	89234.5	101851	82617	100861	77561.2	109371	66159.6	36816.4	40461.9	-
MW0056981	1-Vaccenoyl-2-myristoleoyl-sn-glycero-3-phosphocholine	PC(18:1(11Z)/14:1(9Z))	GP	甘油磷脂类	PC	磷脂酰胆碱	C40H76NO8P	3	0.568	-	TRUE	FALSE	FALSE	6913.67	2222.78	2393.93	2895.55	2205.13	3395.23	2388.87	1337.29	1487.28	4428.42	8590.81	8579.76	5190.8	8538.12	6908.58	7653.95	8327.49	7565.66	3116.24	3028.63	3212.54	2919.54	2755.59	2933.98	C00157
MW0056988	PC(18:1(11Z)/18:2(9Z,12Z))	PC(18:1(11Z)/18:2(9Z,12Z))	GP	甘油磷脂类	PC	磷脂酰胆碱	C44H82NO8P	3	0.5572	-	TRUE	TRUE	TRUE	83476.6	278178	126015	322186	198642	114105	118844	153940	304979	227953	137946	171511	521094	392332	450612	419412	358979	516099	246220	239988	325729	280715	290517	222559	-
MW0057412	Phosphatidylcholine(20:5/15:0)	PC(20:5(5Z,8Z,11Z,14Z,17Z)/15:0)	GP	甘油磷脂类	PC	磷脂酰胆碱	C43H76NO8P	3	0.5509	-	TRUE	FALSE	TRUE	963598	1.01353e+06	1.65319e+06	1.43101e+06	990617	1.44147e+06	1.21747e+06	1.041e+06	947946	920096	845541	1.14931e+06	817450	948829	430490	279563	497687	758430	1.39699e+06	1.09794e+06	1.13866e+06	1.10685e+06	473222	1.09873e+06	-
MW0056994	PC(18:1(11Z)/20:2(11Z,14Z))	PC(18:1(11Z)/20:2(11Z,14Z))	GP	甘油磷脂类	PC	磷脂酰胆碱	C46H86NO8P	3	0.5506	-	TRUE	FALSE	FALSE	51106.9	39190	28239.8	30192	21190	25243.2	652.882	994.877	1694.49	1373.98	1417.76	2171.31	23554.1	20167.4	14095.8	15095	14852.5	25269.8	3203.39	4235	2208	1661.85	694.723	1517.33	-
MW0057061	PC(18:2(9Z,12Z)/20:2(11Z,14Z))	PC(18:2(9Z,12Z)/20:2(11Z,14Z))	GP	甘油磷脂类	PC	磷脂酰胆碱	C46H84NO8P	3	0.5487	-	TRUE	FALSE	FALSE	53437.8	17432.3	21194.1	24574.4	19546.2	12971.5	18385.8	21182.7	37179.8	52547.3	79234.5	23532.8	33225	59721.4	56093.9	72698.8	36754.9	38974.6	22582	15557.9	12175.8	21999.5	18395.3	11343.3	-
MW0056916	1-(9Z-hexadecenoyl)-2-pentadecanoyl-glycero-3-phosphocholine	PC(16:1(9Z)/15:0)	GP	甘油磷脂类	PC	磷脂酰胆碱	C39H76NO8P	3	0.5461	-	TRUE	TRUE	TRUE	156094	209435	182462	196364	132099	217089	126054	166465	176746	123990	33891.6	83723.3	576524	672961	398094	407206	358443	322406	282106	231125	252187	234580	208757	273264	-
MW0057007	1-(11Z-octadecenoyl)-2-tetracosanoyl-sn-glycero-3-phosphocholine	PC(18:1(11Z)/24:0)	GP	甘油磷脂类	PC	磷脂酰胆碱	C50H98NO8P	3	0.5439	-	TRUE	FALSE	FALSE	2031.59	2938.62	1372.17	572.703	907.698	760.486	243.365	709.238	968.454	498.644	416.957	983.614	2400.8	3224.85	2444.13	2132.3	2281.9	1917.78	782.294	818.341	470.538	572.839	490.218	1056.39	C00157
MW0056949	1-Octadecanoyl-2-pentadecanoyl-glycero-3-phosphocholine	PC(18:0/15:0)	GP	甘油磷脂类	PC	磷脂酰胆碱	C41H82NO8P	3	0.5434	-	TRUE	FALSE	TRUE	54568.1	99798.5	81534.2	71161.7	79387.5	36890.9	43399	37280.1	51641.9	41735.3	48534.6	58135.7	194722	161682	173471	195047	117388	222038	60342	89785.1	65781.8	92369.4	59513.3	31247.4	-
MW0057082	PC(18:3(6Z,9Z,12Z)/15:0)	PC(18:3(6Z,9Z,12Z)/15:0)	GP	甘油磷脂类	PC	磷脂酰胆碱	C41H76NO8P	3	0.5425	-	TRUE	TRUE	FALSE	634832	465813	379382	554985	449111	512653	643863	743933	881769	630956	539468	517356	1.54562e+06	1.50048e+06	999920	842481	1.06938e+06	275240	562374	487744	443057	487221	451931	298472	-
MW0057115	PC(18:3(9Z,12Z,15Z)/15:0)	PC(18:3(9Z,12Z,15Z)/15:0)	GP	甘油磷脂类	PC	磷脂酰胆碱	C41H76NO8P	3	0.5421	-	TRUE	FALSE	TRUE	7702.38	17125.1	8564.75	9966.18	9219.04	21358.3	2326	17331.4	26748.4	19374.1	14205.1	26988.4	58376.7	51179	38495	37647	32172	20329.5	26349.7	19731.6	20539.9	15371.2	15621.5	17787.1	-
MW0135751	6-{[2-(2,4-dihydroxyphenyl)-7-methoxy-6-(3-methylbut-1-en-1-yl)-3-(3-methylbut-2-en-1-yl)-4-oxo-4H-chromen-5-yl]oxy}-3,4,5-trihydroxyoxane-2-carboxylic acid	6-{4-[5，7-二羟基-6-(3-甲基丁-1-烯-1-基)-3-(3-甲基丁-2-烯-1-基)-4-氧代-4H-苯并吡喃-2-基]-3-羟基苯氧基}-3，4，5-三羟基氧烷-2-羧酸	Benzene and substituted derivatives	苯及其衍生物	Benzene and substituted derivatives	苯及其衍生物	C32H36O12	3	0.5364	-	TRUE	TRUE	TRUE	37795.5	33563.6	36474.8	43323	38014.2	40254	35533.4	37042.3	42370.7	37799.5	40991.5	34992.7	23931.5	36127.7	23568.2	25161.4	27240	25487.6	29562.4	35076.1	29691.4	28037.4	26693.5	27807	-
MW0049040	1-Hexadecanoyl-cyclophosphatidic acid	CPA（16：0/0：0）	GP	甘油磷脂类	PA	磷脂酸	C19H37O6P	3	0.5349	-	TRUE	TRUE	FALSE	2136.16	1480.53	1550.04	864.882	849.761	1520.83	7919.29	15816.3	11482	11253.2	9144.31	10394.5	3050.08	1416.8	2123.91	2849.26	3907.72	4730.8	15922.3	16600.7	12455.1	12026.5	15757.5	14218.2	-
MW0056983	1-(11Z-octadecenoyl)-2-hexadecanoyl-sn-glycero-3-phosphocholine	PC(18:1(11Z)/16:0)	GP	甘油磷脂类	PC	磷脂酰胆碱	C42H82NO8P	3	0.5226	-	TRUE	FALSE	FALSE	80270.3	65855.3	53255.1	22360.2	14182.2	39498.7	14571.3	6932.51	17180.7	16043.3	5867.5	37465.5	54565.2	90175.2	72187.2	95106.3	75902.2	76022.7	25733.8	28688	18729.8	20167.6	17189.7	13533.8	C00157
MEDN1854	9,10-Dihydroxystearic acid	9,10-二羟基硬脂酸	FA	脂肪酰类	FFA	游离脂肪酸	C18H36O4	3	0.5177	-	TRUE	TRUE	TRUE	3578.15	2562.8	3246.12	2784.77	2825.88	3009.79	31305.5	36552.7	35303.7	36994	31612.6	30610.7	16.254	572.18	1013.72	1176.44	1170.52	2712.1	1961.07	2144.44	1381.76	1062.74	7.965	15.18	C19622
MW0128763	[4-(5,7-dihydroxy-6,8-dimethyl-4-oxo-3,4-dihydro-2H-1-benzopyran-2-yl)phenyl]oxidanesulfonic acid	[4-(5，7-二羟基-6，8-二甲基-4-氧代-3，4-二氢-2H-1-苯并吡喃-2-基）苯基]氧代磺酸	Organic acid and Its derivatives	有机酸及其衍生物	Organic acid and Its derivatives	有机酸及其衍生物	C17H16O8S	3	0.5044	-	TRUE	FALSE	FALSE	1827.12	1321.82	862.704	1576.48	1239.79	2286.72	1122.52	1177.88	1315.17	267.464	562.67	853.423	552.433	1279.29	574.31	1428.2	928.189	222.318	1364.37	656.307	455.798	887.039	1684.23	406.115	-
