# Supplementary material for: Mechanism research on inhibition of gastric cancer in vitro by the extract of Pinellia ternata based on network pharmacology and cellular metabolomics
Source: Open Med (Wars). 2025 Feb 18;20(1):20241131. doi: 10.1515/med-2024-1131 (PMC11843166; doi:10.1515/med-2024-1131)
Supplement: Supplementary Table 4 [file med-2024-1131-s4.xlsx]

## Sheet: Sheet1
Index	Compounds	物质	Class I	物质一级分类	Class II	物质二级分类	Formula	Level	score	CAS	Control-H_vs_PTE-H	Control-B_vs_PTE-B	Control_vs_PTE	PTE-H1	PTE-H2	PTE-H3	PTE-H4	PTE-H5	PTE-H6	PTE-B1	PTE-B2	PTE-B3	PTE-B4	PTE-B5	PTE-B6	Ctrl-H1	Ctrl-H2	Ctrl-H3	Ctrl-H4	Ctrl-H5	Ctrl-H6	Ctrl-B1	Ctrl-B2	Ctrl-B3	Ctrl-B4	Ctrl-B5	Ctrl-B6	cpd_ID	Fold_Change
MW0126293	Pyrazinamide	吡嗪酰胺	Organic acid and Its derivatives	有机酸及其衍生物	Organic acid and Its derivatives	有机酸及其衍生物	C5H5N3O	2	0.8026	98-96-4	FALSE	TRUE	FALSE	2756.24	2643.06	2920.39	2555.41	2546.21	2571.58	11980.2	12703.6	12556.5	11863.2	13153.7	11965.9	2282.08	2566.78	2241.92	2420.81	2321.76	3585.02	11701.8	8182.86	10380.1	8522.35	8643.69	10164.4	C01956
MW0169549	Niacinamide	烟酰胺	Alcohol and amines	醇、胺类	Amines	胺类	C6H6N2O	1	0.8907	98-92-0	FALSE	TRUE	FALSE	41130	39294.2	40464.3	40368.1	37896.4	38410.1	172735	164479	170520	156381	172220	168681	37228.5	40935.1	31860.8	37997.5	34850.3	50307.4	147238	107989	142089	117890	122941	134771	C00153
MW0114476	Formyl-5-hydroxykynurenamine	甲酰基-5-羟基犬尿素	Alcohol and amines	醇、胺类	Amines	胺类	C10H12N2O3	3	0.8503	958733-17-0	FALSE	TRUE	FALSE	803.321	373.193	830.428	923.072	409.408	657.785	2014.47	2332.96	1764.78	2083.08	1226.85	2195.79	607.866	242.513	591.196	493.373	294.987	868.635	1287.4	1422.06	1048.68	1414.4	1568.44	1386.88	C05647
MW0145223	N-(2-hydroxyethyl-1,1,2,2-d4)-5Z,8Z,11Z,14Z-eicosatetraenamide	N-(2-羟乙基-1,1,2,2-d4)-5Z,8Z,11Z,14Z-二十碳四烯酰胺	Alcohol and amines	醇、胺类	Amines	胺类	C22H37NO2	2	0.8207	946524-40-9	FALSE	TRUE	FALSE	16705	13588	14153.2	13387.2	13485.5	14401.1	118695	119729	122666	122141	118874	127648	9293.88	15469.4	20815.9	14256.4	10093.3	8592.47	41063.9	23651.5	70111.5	95374.2	64284.2	109615	-
MW0110913	Anandamide	花生四烯酰乙醇胺	Alcohol and amines	醇、胺类	Amines	胺类	C22H37NO2	2	0.8926	94421-68-8	TRUE	TRUE	FALSE	39856.7	36927	40937.1	45312.9	36604.4	38579.9	316704	368582	350994	363965	357564	301635	193204	252069	174078	141703	194001	232940	238515	239968	265320	221686	251000	344035	C11695
MW0111241	Palmitoleoyl Ethanolamide	棕榈油酰乙醇酰胺	FA	脂肪酰类	Others	其他	C18H35NO2	2	0.6783	94421-67-7	TRUE	TRUE	TRUE	1824.21	738.755	810.24	1190.19	1863.16	1620.09	4213.92	4877.99	15390.5	2264.63	6571.38	4037.39	42.215	66.468	107.145	65.802	99.228	170.964	122.058	57.58	103.959	58.602	44.709	68.064	-
MW0063564	C24:1 Sphingomyelin	N-神经酰基-D-赤型鞘氨醇磷酸胆碱	SL	鞘脂类	SM	鞘磷脂	C47H93N2O6P	2	0.9193	94359-13-4	TRUE	TRUE	TRUE	49976.1	55225.4	58266.6	51445.4	48633.5	48514.1	57275.7	50429.4	50912.3	46830.5	30505.1	20111	76600.3	69524.8	54875.9	82245.9	70119.8	48330.6	61750.2	68413.3	56913.7	61834.1	57510.9	79121.3	C00550	0.721666
MW0110701	20-HETE ethanolamide	20-HETE乙醇酰胺	Alcohol and amines	醇、胺类	Amines	胺类	C22H37NO3	2	0.7439	942069-11-6	TRUE	TRUE	TRUE	1300.31	1225.66	936.682	598.339	976.192	788.132	1527.44	4351.52	4371.51	4437.53	2929.56	2035.18	5.692	115.591	139.848	111.571	6.306	157.43	187.581	174.502	89.221	253.044	114.935	75.83	-
MEDP1315	Quinoline	喹啉	Heterocyclic compounds	杂环化合物	Heterocyclic compounds	杂环化合物	C9H7N	1	0.7484	91-22-5	FALSE	TRUE	FALSE	1545.42	1944.84	2181.59	1254.95	1339.25	3788.97	8887.34	6178.09	8529.82	5739.39	7736.81	9745.29	1341.34	1296.24	2486.64	2515.68	2612.25	2600.91	4899.34	7635.37	5957.1	5503.23	4876.23	5636.33	C06413
MW0009449	Phthalic acid	邻苯二甲酸	Organic acid and Its derivatives	有机酸及其衍生物	Organic acid and Its derivatives	有机酸及其衍生物	C8H6O4	2	0.9725	88-99-3	TRUE	TRUE	TRUE	113642	127709	217819	294093	124972	224518	135697	263080	330017	160744	277387	224385	83234.9	92381.4	85066.1	73246.8	73959.1	102634	94743.6	44624.1	66730.5	136572	92497.1	77884.2	C01606
MEDP1904	LPE(18:2/0:0)	LPE(18:2/0:0)	GP	甘油磷脂类	LPE	溶血磷脂酰乙醇胺	C23H44NO7P	1	0.8932	85046-18-0	FALSE	TRUE	TRUE	3345.88	3880.94	7430.35	3639.83	9633.36	4037.22	18444	22367.9	19639.2	18085.8	16162	39770.7	1832.38	2574.94	2124.93	2678.58	2354.75	9155.9	2638.37	11488.1	2514.61	2897.55	2203.55	2525.01	-
MW0169728	Pyridoxamine	吡哆胺	Heterocyclic compounds	杂环化合物	Heterocyclic compounds	杂环化合物	C8H12N2O2	1	0.5145	85-87-0	FALSE	TRUE	TRUE	6591.56	5719.87	5669.73	6804.07	5784.49	5970.66	5511.25	6629.18	6879.41	6007.65	5784.49	6207.8	7107.78	8105.47	6456.2	5971.99	6361.61	4814.17	7534.92	6400.38	6929.94	7734.85	8006.66	7164.04	C00534
MW0159921	[(2R,3S,4R,5R)-5-(2-amino-6-oxo-3H-purin-9-yl)-3,4-dihydroxyoxolan-2-yl]methyl dihydrogen phosphate	[(2R,3S,4R,5R)-5-(2-amino-6-oxo-3H-purin-9-yl)-3,4-dihydroxyoxolan-2-yl]甲基磷酸二氢盐	Others	其他	Others	其他	C10H14N5O8P	3	0.9769	85-32-5	FALSE	TRUE	FALSE	2186.04	1951.41	2274	2001.76	1502.53	1376.53	620.202	487.18	212.23	623.596	327.789	457.715	2345.39	2815.4	649.215	991.06	2507.77	1331.53	182.094	167.882	281.245	76.038	158.139	340.931	C00144
MW0054320	Leukotriene B4 dimethylamide	白三烯 B4 二甲基酰胺	FA	脂肪酰类	Oxidized lipids	氧化脂质	C22H37NO3	2	0.9266	83024-92-4	TRUE	TRUE	TRUE	6108.66	5397.44	5999.36	6329.81	5177.53	5631.86	43329.7	49885.6	47473.3	49417.2	45423.4	48392.8	174.3	531.567	1369.65	58.144	1266.18	494.065	3.037	35902.8	10.631	22.848	32713.9	35163.1	-
MW0126871	Tridemorph	三甲型	Heterocyclic compounds	杂环化合物	Heterocyclic compounds	杂环化合物	C19H39NO	2	0.9286	81412-43-3	FALSE	TRUE	TRUE	210823	198686	169281	190182	158934	187329	888593	872060	935583	953419	876121	882540	153679	2.372	109966	103820	162499	119859	9.4	23.564	262096	217706	618404	258705	C11285
MW0123716	Dinaciclib	丁那西利布	Heterocyclic compounds	杂环化合物	Heterocyclic compounds	杂环化合物	C21H28N6O2	2	0.802	779353-01-4	FALSE	TRUE	TRUE	5175.97	4825.93	4744.86	5880.48	4937.17	5298.39	4771.91	4363.21	5698.14	4832.36	4608.52	4323.78	6519.66	6526.97	5106.28	4931.67	3430.64	4312.44	6475.7	5145.08	6250.06	6590.54	6292.03	6428.98	-
MW0053902	1-O-Hexadecyl-2-acetyl-sn-glycerol	十六烷基乙酰甘油	GL	甘油脂类	DG	甘油二酯	C21H42O4	2	0.8889	77133-35-8	FALSE	TRUE	TRUE	17251.3	15812.7	13679.8	17644.9	16379	13090.8	14349.9	18405.1	21124	18310	17566.2	15963.2	8988.67	14950.2	10878	12823.9	15870.5	14940.9	12622.8	19320.2	9821.57	12740.4	10096.6	11664.8	-
MW0106413	Dicyclomine	双环胺	Others	其他	Others	其他	C19H35NO2	2	0.8327	77-19-0	FALSE	TRUE	TRUE	8926.56	8686.66	8327.67	10028.4	8558.83	9059.5	113824	69465.9	70833.2	71153.5	68043.2	67598.3	37.23	19.097	29810.1	29774.9	6.618	28951.7	7.689	10.626	31982.4	31201.7	7.038	31200.1	C06951
MW0111287	Sphinganine	鞘氨醇	SL	鞘脂类	SPH	鞘氨醇	C18H39NO2	1	0.8083	764-22-7	FALSE	TRUE	TRUE	69217.4	58732.7	62414.2	68175.7	61605.4	169993	106737	71830.6	190455	60671.4	55962.9	53049.9	199713	103192	129903	115969	160019	58801.5	140645	61095.7	224626	154457	186595	235852	C00836
MW0114952	N-Acetyl-D-glucosamine	N-乙酰氨基葡萄糖	Carbohydrates and Its metabolites	碳水化合物及其代谢物	Sugar derivatives	糖衍生物	C8H15NO6	3	0.9574	7512-17-6	FALSE	TRUE	FALSE	277.834	535.952	722.85	764.799	76.729	796.473	2029.61	3155.88	1439.2	2384.74	1972.62	1574.92	715.981	634.345	840.64	603.765	716.407	921.976	3202.08	2957.43	4467.34	3553.24	3697.11	4175	C00140
MW0141372	13-Azaprostanoic acid	13-氮杂前列烷酸	FA	脂肪酰类	FFA	游离脂肪酸	C19H37NO2	2	0.8997	71629-07-7	FALSE	TRUE	TRUE	42322.5	46211.1	42172.4	50010	39351	38125.9	212604	227134	233500	257946	218613	250179	8.397	44268.2	42842.2	39318	50635.5	26339	62155.6	51629.8	57518.2	55825.2	61635	72783.3	-
MW0143778	6beta-(Dimethylamino)-3beta,5-dihydroxy-5alpha-pregnan-20-one	6beta-(二甲氨基)-3beta,5-dihydroxy-5alpha-preg--20-one	Aldehyde,Ketones,Esters	醛、酮、酯类	Ketones	酮类	C23H39NO3	3	0.7699	7144-27-6	FALSE	TRUE	TRUE	6686.05	6725.38	6563.9	6607.38	5860.55	6107.6	98518.8	102984	107054	104019	104834	105879	40.413	20.73	32360	32320.6	7.183	31428.2	8.933	11.697	34716.7	33869.3	7.642	33868.1	-
MW0170017	Xanthine	黄嘌呤	Nucleotide and Its metabolites	核苷酸及其代谢物	Nucleotide and Its metabolites	核苷酸及其代谢物	C5H4N4O2	1	0.6217	69-89-6	FALSE	TRUE	TRUE	102592	92026.4	93081.9	108614	95446.6	98692.6	95221	107670	113748	111734	104874	106148	129320	142998	102972	99386.8	110972	93294.5	123118	106483	122761	106942	127646	124485	C00385
MW0124314	Himbacine	欣巴辛	Heterocyclic compounds	杂环化合物	Heterocyclic compounds	杂环化合物	C22H35NO2	2	0.9028	6879-74-9	TRUE	TRUE	TRUE	3478.33	3180.3	3019.52	3270.12	2839.97	2903.31	13685.4	16316.2	16791.2	17531.3	11472.6	13416.9	42.514	16.25	8.457	18.466	1.556	14.78	44.435	80.771	444.376	8.635	27.354	13.658	-
MW0111078	Linoleoyl ethanolamide	亚油酰基乙醇酰胺	Alcohol and amines	醇、胺类	Amines	胺类	C20H37NO2	2	0.9033	68171-52-8	TRUE	TRUE	TRUE	2908.61	2836.25	2711.66	2187.63	1537.39	4457.88	21155.6	21694.4	25170.1	25340.3	22230.6	22938.9	341.516	398.804	583.009	853.059	610.529	1055.7	5749.67	9313.58	1554.38	4365.1	7992.56	4794.61	-
MW0169988	Uracil	尿嘧啶	Nucleotide and Its metabolites	核苷酸及其代谢物	Nucleotide and Its metabolites	核苷酸及其代谢物	C4H4N2O2	3	0.6843	66-22-8	TRUE	TRUE	FALSE	1013.82	828.53	797.895	737.898	711.807	736.398	1733.75	2070.22	1096.32	1655.78	1615.63	1567.8	848.891	360.7	359.802	543.064	711.932	464.303	4338.15	4345.56	5294.79	3805.86	4124.18	4089.07	C00106
MEDL00344	Glycyl-L-tyrosine	甘氨酸-酪氨酸	Amino acid and Its metabolites	氨基酸及其代谢物	Small Peptide	小肽	C11H14N2O4	1	0.8226	658-79-7	FALSE	TRUE	TRUE	51.312	0.525	53.652	46.143	0.634	0.813	728.504	735.391	0.548	707.461	9.375	603.539	2.009	1.289	1.679	1.78	3.679	5.85	3.497	3.417	1.307	2.155	2.187	1.856	-
MW0146807	B-Norcholesterol	B-降胆固醇	Hormones and hormone related compounds	激素及激素相关物质	Hormones and hormone related compounds	激素及激素相关物质	C26H44O	3	0.7725	6544-70-3	TRUE	TRUE	FALSE	5154.21	4218.9	4411.97	4944.62	3958.89	3821.56	38158.4	38281.1	41423.6	40713.5	35371.6	37845.2	3757.33	3773.72	4193.58	1729.01	1564.72	964.464	21906.5	5110.23	31724.5	16926.8	28318.8	23627.6	-
MEDN0243	Pyridoxine	吡哆素	Heterocyclic compounds	杂环化合物	Heterocyclic compounds	杂环化合物	C8H11NO3	1	0.7319	65-23-6	FALSE	TRUE	TRUE	4943.02	3368.82	3886.26	3411.57	3019.16	4116.28	5974.89	5325.29	4754.34	5851.24	4876.94	1099.67	3395.95	2179.13	4202.73	3076.96	4091.41	6380.19	1132.82	716.324	971.478	190.673	437.111	4085.47	C00314
MW0148485	Isorescinnamine, dihydro-	异戊二胺，二氢-	Alkaloids	生物碱	Alkaloids	生物碱	C35H44N2O9	2	0.921	6335-49-5	FALSE	TRUE	TRUE	31431.1	48668	40904.5	50043.6	67629.8	33239.7	37516.9	121825	54299.3	110500	91012.1	80828.9	22762.3	70525.2	29666.1	32480.4	36697.9	35206.4	43041.5	51870	27726.1	50835.4	32324.7	35775.9	-
MW0108213	Methionine	L-蛋氨酸	Amino acid and Its metabolites	氨基酸及其代谢物	Amino acids	氨基酸	C5H11NO2S	1	0.9345	63-68-3	FALSE	TRUE	TRUE	1065.77	631.358	1266.89	850.596	941.416	706.876	2154.05	2031.82	2359.99	2209.72	2295.96	1949.37	160.509	741.893	1086.17	820.269	1132.61	1525.02	888.333	737.191	1248.24	296.253	932.844	1177.83	C00073
MEDP0125	Choline	胆碱	Tryptamines,Cholines,Pigments	色胺、胆碱、色素	Cholines	胆碱类	C5H14NO+	1	0.9494	62-49-7	TRUE	TRUE	TRUE	136231	125566	114628	152283	90046.6	103676	175459	167062	149092	136772	145441	146739	74798.4	76979.7	68315.2	70677.5	64255.5	53070.6	110708	88404.8	123256	128129	126783	128922	C00114	1.47447
MW0053857	Chimyl alcohol	1-O-十六烷基-sn-甘油；1-O-十六烷基甘油；桂皮醇；甘油十六烷基醚	GL	甘油脂类	MG	单甘油酯	C19H40O3	2	0.5122	6145-69-3 | 53584-29-5	TRUE	TRUE	TRUE	198.215	64.91	42.106	252.522	158.415	251.016	6565.61	6813.7	7202.13	8161.9	6143.26	6910.99	13.32	88.706	97.677	6.703	72.739	52.885	631.361	453.618	564.345	3.21	3.998	3.056	-
MW0054544	1-Arachidonoyl-sn-glycero-3-phosphocholine	LysoPC(20:4(5Z,8Z,11Z,14Z))	GP	甘油磷脂类	LPC	溶血磷脂酰胆碱	C28H50NO7P	3	0.8764	60701-99-7	FALSE	TRUE	FALSE	8584.74	4417.14	6652.6	5835.89	5449.22	5552.25	13021.5	25036.3	16088.8	22298.4	13029.8	17072.7	3930.89	2836.62	5722.18	3095.07	7765.29	16530.1	10314.9	17392.6	6258.13	7321.71	8413.59	7849.78	C04230
MEDN0006	L-Tyrosine	L-酪氨酸	Amino acid and Its metabolites	氨基酸及其代谢物	Amino acids	氨基酸	C9H11NO3	1	0.8972	60-18-4	FALSE	TRUE	FALSE	1794.95	3207.35	4352.89	3190.69	1371.88	3751.02	18455	15450.3	19030	17925.1	19455	17866.8	6.23	2338.75	1322.1	1435.59	2191.26	6081.51	11880.4	8289.36	10301.5	7817.45	8263.65	9951.38	C00082
MW0106823	L-Glutaminyl-L-serine	Gln Ser	Amino acid and Its metabolites	氨基酸及其代谢物	Small Peptide	小肽	C8H15N3O5	2	0.7358	5875-40-1	FALSE	TRUE	FALSE	10678.1	10169.8	10519.4	11359.2	10442.6	10595.7	11614	11603.9	13047.6	11543.5	11862.7	11281.8	9734.27	12571.4	8271.64	8045.17	10058.9	9223.71	11105.6	10418.6	10152.4	11623.1	11353.9	11265.2	-
MW0169291	Idebenone	艾地苯醌	Benzene and substituted derivatives	苯及其衍生物	Benzene and substituted derivatives	苯及其衍生物	C19H30O5	2	0.617	58186-27-9	FALSE	TRUE	FALSE	10.168	5.209	0.814	4.646	7.87	2.544	18.868	4.375	7.603	1.702	6.596	11.483	3.277	2.891	3.564	4.598	4.001	9.469	16.571	19.494	14.645	16.429	18.878	12.704	-
MW0009794	Sulfamethazine	磺胺二甲嘧啶	Benzene and substituted derivatives	苯及其衍生物	Benzene and substituted derivatives	苯及其衍生物	C12H14N4O2S	2	0.7239	57-68-1	FALSE	TRUE	TRUE	515.637	804.304	1197	986.383	1149.25	1197.25	420.783	448.301	305.75	351.783	301.604	397.795	1887.18	1732.89	1986.12	877.99	1060.04	987.74	1411.93	862.746	1692.18	1749.19	1045.91	1493.66	C19530
MEDN0305	Creatine	肌酸	Organic acid and Its derivatives	有机酸及其衍生物	Organic acid and Its derivatives	有机酸及其衍生物	C4H9N3O2	1	0.9366	57-00-1	TRUE	TRUE	FALSE	283985	297785	279025	325152	218142	278218	84730.3	74489.9	39574.3	76562.7	59519.4	80920.6	208159	227774	189674	187408	72216.1	50281.6	131649	42586.2	185593	172578	175104	173697	C00300
MW0125165	Methylthiouracil	甲基硫氧嘧啶	Heterocyclic compounds	杂环化合物	Heterocyclic compounds	杂环化合物	C5H6N2OS	2	0.6489	56-04-2 | 1123-10-0 | 91795-77-6	TRUE	TRUE	TRUE	8379.53	8032.84	7888.49	8853.42	9880.99	8993.55	9230.73	6427.69	12532	11003.7	11011.2	9700.68	9465.72	9901.26	12687	10881.1	12204.5	15453.4	18925.3	15881.8	18237	16606.3	17719.8	17256.8	C19265
MEDP1645	Benzamide	苯甲酰胺	Alcohol and amines	醇、胺类	Amines	胺类	C7H7NO	1	0.6222	55-21-0	FALSE	TRUE	TRUE	6854.31	5489.62	5360.74	6652.21	5891.11	6004.65	5783.47	4345.22	6010.49	5671.07	5150.2	3108.59	7091.71	8195.56	6227.09	5205.67	5708.16	4525.24	6982.35	5365.9	7232.82	6621.09	7966.82	7401.95	C09815
MW0126521	Sclerotiorin	硬化蛋白	Heterocyclic compounds	杂环化合物	Heterocyclic compounds	杂环化合物	C21H23ClO5	2	0.8285	549-23-5	FALSE	TRUE	FALSE	9770.17	9403.4	9507.3	10981.7	9814.54	8572.25	5683.63	6395.45	8464.75	5763.49	7338.97	3050.69	7835.24	10531	7610.86	8169.54	8813.42	8683.71	9041.9	8473.5	9457.06	9223.26	8116.15	8972.37	-
MW0003256	2-Methylbenzhydrol	邻甲基苯酚	Benzene and substituted derivatives	苯及其衍生物	Benzene and substituted derivatives	苯及其衍生物	C14H14O	2	0.7214	5472-13-9	FALSE	TRUE	TRUE	5878.49	4898.4	4433.42	6069.08	4500.01	4696.22	5212.86	4985.17	5877.36	5070.89	4977.9	5336.97	5938.05	7526.08	4984.73	5310.26	5095.15	4479.34	6737.34	5535.89	5932.25	6794.65	7600.73	6295.49	-
MW0169257	N-(2-Hydroxyethyl)heptadecanamide	N-(2-羟乙基)十七酰胺	Organic acid and Its derivatives	有机酸及其衍生物	Organic acid and Its derivatives	有机酸及其衍生物	C19H39NO2	2	0.8621	53832-59-0	TRUE	TRUE	TRUE	7905.21	7489.4	5542.86	7557.42	12984.5	6385.15	85897.1	43474.3	99526.7	55374.4	43980.3	53829.9	652.508	1308.05	1799.79	906.221	3044.96	2774.08	2674.06	9754.5	587.997	999.887	1495.45	1887.64	-
MW0103626	Nicotinamide-Adenine-Dinucleotide	烟酰胺-腺嘌呤-二核苷酸	Nucleotide and Its metabolites	核苷酸及其代谢物	Nucleotide and Its metabolites	核苷酸及其代谢物	C21H28N7O14P2+	3	0.68	53-84-9 | 151411-04-0 | 121053-11-0 | 65085-09-8 | 865-05-4	FALSE	TRUE	FALSE	0.191	189.673	0.996	3.619	190.309	206.229	1425.99	1537.13	1152.89	1133	976.758	1222.66	0.329	2.655	0.257	1.108	0.086	261.703	2592.41	2047.73	2285.03	2430.59	2224.68	2486.47	C00003
MW0169520	NAD+	-	CoEnzyme and vitamins	辅酶和维生素	CoEnzyme and vitamins	辅酶和维生素	C21H27N7O14P2	3	0.6074	53-84-9	TRUE	TRUE	FALSE	7443.5	5760.41	6996.84	9158.5	6452.17	5189.92	148276	164296	158355	183409	124388	136699	3440.68	4066.49	5601.95	3314.71	458.021	4857.23	83693.8	68364.8	72321.7	86267	78948.9	103479	C00003
MW0012825	1-O-Hexadecyl-sn-glycero-3-phosphocholine	PC(O-16:0/0:0)	GP	甘油磷脂类	PC	磷脂酰胆碱	C24H52NO6P	1	0.9113	52691-62-0 | 97288-09-0	TRUE	TRUE	FALSE	20397.4	16118.1	15652.3	18152	15965.7	19838	7979.27	8232.37	6595	7323.33	5859.81	6413.93	26282.5	30541.6	27642.2	26643.9	37916.2	41922.2	3692.5	5199.78	4106.64	2925.75	3763.23	2880.99	-
MW0053623	Ginsenoside RG2	人参皂甙RG2	Steroids	甾体	Steroid	甾体	C42H72O13	2	0.7779	52286-74-5	FALSE	TRUE	FALSE	1499.71	1387.75	1706.13	1481.65	981.432	1310.74	1429.35	1270.57	244.909	189.791	221.224	811.971	1560.55	1564.09	1603.53	1126.67	902.387	1515.88	1925.1	1007.89	1642.48	1322.37	1288.23	998.038	-
MW0005010	4-Formyl-2-hydroxybenzoic acid	4-甲酰水杨酸；4-甲酰基-2-羟基苯甲酸	Benzene and substituted derivatives	苯及其衍生物	Benzene and substituted derivatives	苯及其衍生物	C8H6O4	2	0.9519	51572-88-4	FALSE	TRUE	FALSE	65804.8	54017.8	62339.8	77626.9	52032.7	157819	40076.1	81119	38089.6	34118.8	39760.9	38806.9	76965.5	81715.6	53122.9	40446.7	68843.5	59461.8	62701	71385.2	75181.2	70952.7	72114.7	82530	-
MW0148859	Echinocystic acid	棘囊酸	Organic acid and Its derivatives	有机酸及其衍生物	Organic acid and Its derivatives	有机酸及其衍生物	C30H48O4	2	0.8687	510-30-5	TRUE	TRUE	TRUE	104.958	117.937	117.343	85.275	96.743	85.22	760.559	820.06	849.515	685.319	687.992	861.818	7.702	4.503	7.635	4.16	6.314	5.444	6.939	1.168	5.778	4.987	7.613	7.271	C08942
MEDP1170	9-Octadecenal	9-十八烯醛	Aldehyde,Ketones,Esters	醛、酮、酯类	Aldehydes	醛类	C18H34O	2	0.5397	5090-41-5	FALSE	TRUE	TRUE	4955.73	5052.15	4517.78	4935	4926.08	4727.06	25646.2	26978.3	24707.7	28772	26861.3	24785.9	1002.23	1652.47	3766.86	3339.39	5145.57	8451.75	9538.8	14716.9	6732.85	7234	5.675	5511.56	-
MW0055293	Nervonic acid	神经酸	FA	脂肪酰类	FFA	游离脂肪酸	C24H46O2	2	0.8629	506-37-6	FALSE	TRUE	TRUE	11945.4	24211.7	11736.3	12595	11799.5	42042	23115.7	14850.7	39253.6	12580	11905.2	11779.6	61147.4	18652	33616.4	31455.7	45625.5	12693.6	35720.9	11440.1	60797.3	33757.3	50328.2	54450.1	C08323
MW0052998	gamma-Linolenic Acid	γ-亚麻酸	FA	脂肪酰类	FFA	游离脂肪酸	C18H30O2	1	0.6943	506-26-3	FALSE	TRUE	TRUE	1201.7	1221.46	951.842	1101.07	946.755	784.462	6292.37	7620.3	4872.16	4807.04	5233.33	7085.18	2662.11	602.751	245.545	385.041	376.553	417.379	612.819	406.163	503.023	467.554	794.305	486.91	C06426
MW0006085	Aspirin	乙酰水杨酸	Organic acid and Its derivatives	有机酸及其衍生物	Organic acid and Its derivatives	有机酸及其衍生物	C9H8O4	2	0.7273	50-78-2	TRUE	TRUE	TRUE	2221.16	2602.98	2503.84	2645.56	3284.62	2592.05	2941.93	3599.16	5359.35	3383.27	4265.97	2971.1	3105.59	2425.12	3979.32	4181.2	4080.12	5756.99	8048.86	5725.97	6372.99	9639.05	7277.51	6730.09	C01405
MW0055423	Virodhamine hydrochloride	盐酸维罗达明	FA	脂肪酰类	Others	其他	C22H38ClNO2	2	0.9325	443129-35-9	TRUE	TRUE	TRUE	85.579	181.378	136724	143.728	86.202	141.294	12666.5	13358.2	12306	15060.5	88081.7	15489.6	149227	240207	144157	125938	155463	141381	191300	158672	207454	222602	226377	186497	-
MW0001720	2-(((2-Ethylhexyl)oxy)carbonyl)benzoic acid	邻苯二甲酸 单(2-乙基己基)酯	Benzene and substituted derivatives	苯及其衍生物	Benzene and substituted derivatives	苯及其衍生物	C16H22O4	2	0.9431	4376-20-9	FALSE	TRUE	TRUE	26036	34399.8	61430.3	66393.8	54775.8	64931.5	34525.9	69581.1	59103.3	58648.6	67002.8	57836.3	26464.9	43459.8	32835.4	49049.4	35900.5	39174.9	27176.3	24619.9	24872.3	54596.5	26497.4	28535.3	C03343
MW0112276	2-Propanoylthiazole	2-丙酰基噻唑	Heterocyclic compounds	杂环化合物	Heterocyclic compounds	杂环化合物	C6H7NOS	2	0.7121	43039-98-1	TRUE	TRUE	TRUE	2515.28	2450.4	2355.26	2505.57	2842.38	2866.01	2816.22	2546.68	4024.04	3345.43	3334.76	3054.12	2933.96	2876.41	4008.94	3253.85	3756.49	4240.42	5498.26	4324.56	4561.1	5506.77	5100.81	4748.6	-
MW0107567	Ile-Ile	L-异亮氨酸-L-异亮氨酸	Amino acid and Its metabolites	氨基酸及其代谢物	Small Peptide	小肽	C12H24N2O3	3	0.7444	42537-99-5	FALSE	TRUE	FALSE	48.825	0.942	4.682	26.089	4.92	97.191	142.545	60.943	252.159	165.794	164.939	237.899	10.116	25.26	2.217	3.795	6.842	22.983	64.971	46.667	14.03	57.201	57.802	119.435	-
MW0110342	Val-Glu	谷氨酸	Amino acid and Its metabolites	氨基酸及其代谢物	Small Peptide	小肽	C10H18N2O5	3	0.7891	424-59-9	TRUE	TRUE	TRUE	1490.14	1252.1	1306.5	1546.63	1361.92	1404.84	5085.53	4300.25	3195.92	3794.38	3361.89	3948.53	168.942	80.513	273.609	190.632	164.952	320.417	1342.77	918.032	1230.98	1417.68	1287.72	1160.54	-
MW0011902	1,2-Dioleoyl-sn-Glycero-3-Phosphocholine	1，2-二油酰-sn-甘油-3-磷脂酰胆碱	GP	甘油磷脂类	PC	磷脂酰胆碱	C44H84NO8P	2	0.8995	4235-95-4	TRUE	TRUE	FALSE	4394.72	2533.94	3400	3193.99	2917.08	2943.23	3235.68	5505.92	7878.98	8142.73	6494.14	5634.82	5932.15	6286.35	5846.59	6407.84	1993.53	4761.9	3631.8	3264.41	3905.94	2834.99	1183.62	1916.08	-
MW0010901	(1S,2S,4R,8R)-p-Menthane-1,2,8,9-tetrol	-	Alcohol and amines	醇、胺类	Alcohols	醇类	C10H20O4	3	0.6027	402593-46-8	FALSE	TRUE	FALSE	7566.01	7245.8	5069.31	7153.4	6305.9	14167.6	3029.51	3128.12	2337.62	2057.28	2889.57	2955.63	6199.83	8819.97	6272.81	6751.72	6305.26	6413.4	7883.14	6997.3	8472.35	8186.95	8101.42	7282.03	-
MEDN1480	N-Arachidonoyl-L-Alanine	N-花生四烯酰基-L-丙氨酸	Amino acid and Its metabolites	氨基酸及其代谢物	Amino acid derivatives	氨基酸衍生物	C23H37NO3	2	0.8445	401941-73-9	TRUE	TRUE	FALSE	2346.93	2111.78	2051.45	2089.93	1770.04	1910.3	10829	12929	8449.32	13609.1	13036.6	11825.8	708.096	1460.73	1071.74	959.853	1006.28	1061.36	4814.66	3203.08	8354.1	6438.41	8281.48	7798.81	-
MW0055209	(5Z,8Z,11Z,14Z)-N-(3-Furanylmethyl)-5,8,11,14-eicosatetraenamide	-	FA	脂肪酰类	Others	其他	C25H37NO2	2	0.9033	390824-20-1	TRUE	TRUE	FALSE	6007.43	4928.49	5786.28	6449.38	5670.5	5664.43	32802.2	31962.8	33291.2	38595.4	34833.5	34802.1	3308.01	2940.22	3903.07	3835.65	4687.65	3139.96	14278.9	9360.74	18468.3	15433.4	16405.5	18376.7	-
MW0011179	(3beta,22E)-26,27-Dinorergosta-5,22-dien-3-ol	-	Alcohol and amines	醇、胺类	Alcohols	醇类	C26H42O	3	0.7831	38788-81-7	TRUE	TRUE	TRUE	2741.25	2652.52	2724.8	2442.15	2495.78	2705.38	23710.3	25009	24916.5	24308.8	24765.8	27172.1	285.029	331.797	488.735	716.523	682.643	668.252	4809.53	7793.44	4617.87	2739.4	6691.28	6025.88	-
MW0103432	8-Hydroxyguanosine	8-羟基鸟苷	Nucleotide and Its metabolites	核苷酸及其代谢物	Nucleotide and Its metabolites	核苷酸及其代谢物	C10H13N5O6	2	0.6905	3868-31-3	TRUE	TRUE	TRUE	28453.8	27121	26389	26061.9	22882.5	22718.1	12710.9	13294.4	11740	14292.2	12612.5	11647.8	26899.5	29508.2	29727.7	29371.7	27614.1	32573.6	25277.9	19981.4	27304	24957.3	29065.9	28934.3	-
MEDP1390	Carnitine C18:1	肉碱 C18:1	FA	脂肪酰类	CAR	酰基肉碱	C25H47NO4	1	0.7464	38677-66-6	TRUE	TRUE	FALSE	11228.6	15310	16567.3	17067.5	6906.84	9781.45	1354.2	949.986	936.519	326.268	1167.89	1978.55	2386.73	2524.05	5070.54	4769.72	2607.12	4191.35	3858.94	2264.22	3042.02	4466.64	5196.45	3604.61	-
MW0157526	Thiothece-474	-	Others	其他	Others	其他	C41H58O2	3	0.5702	38647-31-3	FALSE	TRUE	TRUE	28899	24672	22675.8	26871.3	25031.4	22033.2	22150.9	22608.6	25645.7	23244.4	25969.4	22189.3	33040	34486.1	22998.7	26421.8	24878.3	22363.7	30518.3	22354.6	28315.9	30856	28240.3	32163.7	-
MW0013009	2-azaniumylethyl (2R)-2-[(9Z)-octadec-9-enoyloxy]-3-(stearoyloxy)propyl phosphate	2-氮胺基乙基 (2R)-2-[(9Z)-octadec-9-enoyloxy]-3-(stearoyloxy)丙基磷酸酯	GP	甘油磷脂类	PE	磷脂酰乙醇胺	C41H80NO8P	2	0.9448	383907-18-4	FALSE	TRUE	TRUE	16158.5	5493.89	15588.1	15662.1	17543.2	9090.9	36307.3	26251.9	53449.5	39770.8	46871.6	57132.3	16867.1	21352.3	9207.35	7804.77	26653.1	15383.6	5992.04	6363.34	14752.2	7581.48	18898.6	16941.2	-
MW0009348	(+)-Penbutolol	(+)-喷丁洛尔	Benzene and substituted derivatives	苯及其衍生物	Phenolics	苯酚类	C18H29NO2	2	0.8107	38363-41-6	FALSE	TRUE	TRUE	1.44119e+06	1.27034e+06	1.34016e+06	1.6519e+06	1.41809e+06	1.45956e+06	1.43095e+06	1.35051e+06	1.56791e+06	1.39888e+06	1.41488e+06	1.34785e+06	1.70081e+06	1.87117e+06	1.42187e+06	1.39051e+06	1.58478e+06	1.27199e+06	1.59896e+06	1.30206e+06	1.5996e+06	1.72181e+06	1.87175e+06	1.73785e+06	-
MW0016971	Celastrol	雷公藤红素	Benzene and substituted derivatives	苯及其衍生物	Benzene and substituted derivatives	苯及其衍生物	C29H38O4	2	0.7868	34157-83-0	TRUE	TRUE	FALSE	153377	189992	198116	181689	180429	133295	112449	150914	146892	133127	159842	126243	138576	175143	139169	131806	121569	132350	155129	152735	166987	157255	189012	153870	-
MW0103348	2'-Deoxyinosine 5'-monophosphate	2'-脱氧肌苷 5'-一磷酸	Nucleotide and Its metabolites	核苷酸及其代谢物	Nucleotide and Its metabolites	核苷酸及其代谢物	C10H13N4O7P	3	0.6353	3393-18-8 | 14999-52-1 | 16531-83-2	FALSE	TRUE	FALSE	0.136	1.002	87.756	0.157	0.303	104.046	508.094	737.738	491.418	558.769	547.092	562.65	0.292	1.208	0.497	0.633	0.137	0.276	1212.32	856.578	1328.97	1185.8	1230.73	1363.04	C06196
MW0127056	6-Butyltetrahydro-2H-pyran-2-one	6-丁基四氢-2H-吡喃-2-酮	Aldehyde,Ketones,Esters	醛、酮、酯类	Ketones	酮类	C9H16O2	2	0.7324	3301-94-8	FALSE	TRUE	FALSE	0.498	0.53	0.356	0.988	0.592	0.24	1.069	1.217	1.003	0.716	1.143	0.781	0.661	6.488	0.395	1.29	0.591	0.433	0.387	0.735	0.233	1.168	0.468	0.644	-
MW0106514	DL-Leucine	DL-亮氨酸	Amino acid and Its metabolites	氨基酸及其代谢物	Amino acids	氨基酸	C6H13NO2	1	0.9545	328-39-2 | 25322-63-8 | 25988-64-1 | 7005-03-0	FALSE	TRUE	FALSE	15602.3	13859.5	14433.5	13683.6	21027.7	22206	31160.2	31538.8	57583.5	31799.3	34835.2	33808.8	13986.6	11210	14902.8	13648.9	17155.6	14824.2	26805.3	18829.3	23224.6	28994	18901	23184.7	-
MW0125873	Nomifensine maleate	马来酸诺米芬新	Benzene and substituted derivatives	苯及其衍生物	Benzene and substituted derivatives	苯及其衍生物	C20H22N2O4	2	0.8022	32795-47-4 | 24524-90-1	FALSE	TRUE	TRUE	44.88	24.317	27.337	31.706	20.554	21.992	13.261	13.009	4.106	11.753	13.126	15.214	24.944	119.565	52.509	25.733	34.26	20.007	25.007	34.52	41.069	51.05	39.071	48.284	-
MW0105588	Allopurinol	别嘌醇	Heterocyclic compounds	杂环化合物	Heterocyclic compounds	杂环化合物	C5H4N4O	1	0.865	315-30-0 | 180749-08-0 | 180749-06-8 | 73334-58-4 | 180749-09-1 | 180749-07-9 | 184789-03-5 | 291279-53-3	TRUE	TRUE	FALSE	8944.38	7716.56	8354.19	8164.93	8602.71	8592.28	48289.2	41561.4	29184.6	48545.6	54622.3	46639.9	1578.24	858.78	2359.89	485.556	2727.54	2736.28	73999.6	36045.5	72416.8	60886.1	55721	68197.2	-
MEDP0618	Carnitine-2-methyl-C4	2-甲基丁酰肉碱	FA	脂肪酰类	CAR	酰基肉碱	C12H23NO4	1	0.92	31023-25-3	TRUE	TRUE	TRUE	2155.75	1871.62	1978.56	1958.82	1917.01	2024.52	94.484	11079.7	145.912	97.481	120.838	30.794	2934.59	3521.57	3332.01	3439.05	2989.51	4356.1	36703.8	27807.8	32795.6	32889	35213	35015.9	-
MW0055241	N-acetylsphingosine	C-2神经酰胺	SL	鞘脂类	SPH	鞘氨醇	C20H39NO3	2	0.8381	3102-57-6 | 195194-58-2	TRUE	TRUE	FALSE	9742.67	8990.94	10594.1	11692.4	7893.55	8110.38	71700.2	56416.3	71663.7	58562.7	55118.6	56976.9	6502.1	5554.23	6366.79	7834.91	9097.41	5196.85	30249.1	19057.7	38331.6	32131.3	34707.5	29156.4	-
MW0007841	Monoisobutyl phthalate	邻苯二甲酸单异丁酯	Aldehyde,Ketones,Esters	醛、酮、酯类	Esters	酯类	C12H14O4	1	0.8542	30833-53-5	FALSE	TRUE	TRUE	3167.69	2592.02	4160.93	2476.67	3144.14	3233.44	918.585	1516.36	1018.8	780.492	1107.73	666.082	3974.46	3735.7	3385.88	3547.14	3671.44	3596.91	4260.34	3363.27	4662.24	5150.61	3784.01	4296.94	-
MW0015980	(3S,5S,9R,10S,13R,14R,17R)-10,13-dimethyl-17-[(E,2R)-5-methylhex-3-en-2-yl]-2,3,4,5,6,9,11,12,14,15,16,17-dodecahydro-1H-cyclopenta[a]phenanthren-3-ol	-	Hormones and hormone related compounds	激素及激素相关物质	Hormones and hormone related compounds	激素及激素相关物质	C26H42O	3	0.7483	30674-32-9	TRUE	TRUE	FALSE	260.055	783.707	270.231	114.316	40.472	29.125	26767.4	28656.2	27022.8	29591.6	27206.3	28858.7	4867.36	5650.36	7704.27	6584.85	7013.27	7684.35	5127.61	4672.98	4514.83	4049.58	4327.97	5991.9	-
MW0194064	Acetyl-L-carnitine	乙酰左旋肉碱	FA	脂肪酰类	CAR	酰基肉碱	C9H17NO4	1	0.9269	3040-38-8 | 14992-62-2	TRUE	TRUE	FALSE	46988.5	41942.3	50327.2	51425.6	47549.2	44835.2	23819.2	22534.4	19256.9	26519.8	25808.5	24071.6	12776.7	20066.1	15156.7	16916.1	15008.7	24772.9	41943.7	31735.4	27297.6	36637.1	40964.9	35386.9	C02571
MW0138932	Methoxsalen	花椒毒素	Heterocyclic compounds	杂环化合物	Heterocyclic compounds	杂环化合物	C12H8O4	2	0.6627	298-81-7	FALSE	TRUE	TRUE	97.025	23.851	21.73	69.302	30.103	103.457	359.007	41.632	501.556	71.448	85.494	30.399	1436.89	104.014	602.115	526.708	1311.17	31.501	1101.46	34.479	1770.32	1017.71	1807.48	1299.06	C01864
MW0049807	1-Palmitoyl-2-oleoyl-sn-glycerol	1-十六烷酰基-2-(9Z-十八烯酰基)-sn-甘油	GL	甘油脂类	DG	甘油二酯	C37H70O5	2	0.7493	29541-66-0	FALSE	TRUE	FALSE	15943.1	9120.99	9355.11	17180.5	7951.31	7851.95	22641.1	21564.3	20424.7	18702.8	19787.4	18580.7	11496.1	21129.7	14439.7	12995.4	15113.7	7197.98	21548.2	22002.1	25563.4	27855	28080.6	33298.3	C13861
mws0120	Choline Alfoscerate	sn-甘油-3-磷酸胆碱	GP	甘油磷脂类	PC	磷脂酰胆碱	C8H20NO6P	1	0.9531	28319-77-9	TRUE	TRUE	TRUE	51071.7	75467.4	83348.4	54730.3	105253	100307	116652	114730	58292.9	181118	142251	158770	62009.1	60494	50599.5	56369.4	21062.1	11824.8	76888.7	14558.9	88639.2	75126.5	79665.9	88050	C00670	1.81236
MW0014099	beta-Elemolic acid	β-榄香酸	Organic acid and Its derivatives	有机酸及其衍生物	Organic acid and Its derivatives	有机酸及其衍生物	C30H48O3	2	0.6274	28282-54-4	FALSE	TRUE	TRUE	56549.7	8445.61	51764.5	36479.5	50137.8	52909.7	62994.4	3599.42	3203.17	58923.2	3466.54	2889.62	58187.7	71286.2	53004.4	48821.4	57686.2	49896.7	67756.6	36952	59076.2	47900.9	58084.8	59054.4	-
MW0107887	N-linoleoylglycine	亚油酰甘氨酸	Amino acid and Its metabolites	氨基酸及其代谢物	Amino acid derivatives	氨基酸衍生物	C20H35NO3	2	0.7812	2764-03-6	TRUE	TRUE	FALSE	222.822	465.645	55.402	267.737	328.535	150.565	9742.53	10980	10101	12096.3	11428.6	12111.6	2305.66	4916.93	5413.14	5493.46	6738.84	5098.88	10077.3	10933.6	9240.2	8845.46	8569.86	8472.39	-
MW0144074	8-iso Prostaglandin F1a-d9	-	Hormones and hormone related compounds	激素及激素相关物质	Hormones and hormone related compounds	激素及激素相关物质	C20H27D9O5	2	0.6854	26771-96-0	TRUE	TRUE	TRUE	71052.6	62897	33041.9	62151.9	63408.9	58279.2	90003.3	102264	170480	116111	116058	134441	621275	685704	555872	555215	579721	539864	633639	595337	596377	581820	540341	581791	-
MW0125279	N-(14-Methylhexadecanoyl)pyrrolidine	N-(14-甲基十六烷基)吡咯烷	Alcohol and amines	醇、胺类	Amines	胺类	C21H41NO	3	0.8002	260058-83-1	TRUE	TRUE	TRUE	12402	10913.2	14233.4	11620.9	11651.7	13499.6	85915.3	76989.7	81315.7	91324.3	76160.6	91826.4	1367.17	2070.32	1580.66	1414.51	3331.54	5251.04	1903.71	6298.34	2959.71	1738.6	1621.59	2845.34	-
MW0063662	Stearoylcarnitine	硬脂酰肉碱	FA	脂肪酰类	CAR	酰基肉碱	C25H49NO4	2	0.9323	25597-09-5	FALSE	TRUE	TRUE	3642.38	3185.77	3139.75	3321.17	2590.66	2902.32	8104.43	7867.93	10526.4	10177.9	8085.97	9310.43	3076.4	3202.39	4271.93	4613.04	2832.41	5308.86	18780.1	15541.2	16848.3	20880.2	24170.8	20691.2	-
MEDP1310	4-Hydroxy-l-tryptophan	4-羟基-L-色氨酸	Amino acid and Its metabolites	氨基酸及其代谢物	Amino acid derivatives	氨基酸衍生物	C11H12N2O3	1	0.6855	25242-90-4	TRUE	TRUE	FALSE	3884.36	3170	3036.55	3548.73	3295.71	3309.11	10086.2	9132.28	10125.9	10079.5	10609.7	9510.61	2560.38	2830.55	2756.84	2866.64	2918.26	3101.83	6737.6	4785.24	5732.61	5481.32	5725.45	5826.44	C21777
MEDP0401	5'-Deoxy-5'-(Methylthio) Adenosine	5-脱氧-5-甲硫腺苷	Nucleotide and Its metabolites	核苷酸及其代谢物	Nucleotide and Its metabolites	核苷酸及其代谢物	C11H15N5O3S	1	0.9574	2457-80-9	TRUE	TRUE	TRUE	33316.6	39761.9	42833.5	44559.5	53106	37966	40481.2	37759.6	54478.1	46735.3	53090.8	47446.3	15951.8	20127.9	24799.9	20320.3	28198.4	41009	26374.3	20107.5	18294.1	20288.1	22758.4	19277.9	C00170
MEDTP01677	FFA(12:1)	顺-5-十二碳烯酸	FA	脂肪酰类	FFA	游离脂肪酸	C12H22O2	2	0.5518	2430-94-6	FALSE	TRUE	TRUE	7.35	5.61	9.592	8.138	7.632	12.915	9.469	3.604	5.612	3.284	3.466	1.521	11.601	31.226	5.541	8.681	9.964	6.237	7.738	9.313	12.171	12.837	10.899	11.949	-
MEDL02503	Carnitine C16:0	肉碱 C16:0	Alkaloids	生物碱	Alkaloids	生物碱	C23H45NO4	1	0.7384	2364-67-2	TRUE	TRUE	FALSE	49697.3	54086.6	56848.8	61854.6	43530.3	51005.2	17449.2	16165.9	18815	22342.3	18318.6	19294.9	31098.3	33330.9	40990.9	43976.8	28538.4	44816.9	66119.8	45682.1	58434.6	64618.9	74641.4	72548	C02990
MW0151765	Irehine	伊莱茵	Alcohol and amines	醇、胺类	Amines	胺类	C23H39NO	3	0.7091	2309-39-9	FALSE	TRUE	FALSE	203808	185174	192354	176483	181603	184950	540434	610138	641496	625247	624313	618049	162132	286011	151330	157534	261628	196172	359699	272002	345184	290483	343536	394580	C10810
MW0105495	L-Alanyl-L-alanine	Ala Ala	Amino acid and Its metabolites	氨基酸及其代谢物	Small Peptide	小肽	C6H12N2O3	1	0.6355	1948-31-8	FALSE	TRUE	FALSE	79.989	41.997	201.683	100.46	264.727	1.742	31132.8	30648.8	29394.9	29776.1	23969.7	29214.2	112.938	18.662	222.166	99.02	217.854	314.451	28878.3	27701.7	24062.2	23834.1	21152.7	23431.3	-
MW0012998	LPC(18:0/0:0)	LPC(18:0/0:0)	GP	甘油磷脂类	LPC	溶血磷脂酰胆碱	C26H54NO7P	1	0.7649	19420-57-6	FALSE	TRUE	FALSE	6826.69	6676.3	7269.28	8072.84	7612.6	7301.32	48476.5	57042.6	51993	52152.8	44331.6	46176.9	6102.35	7010.18	5993.98	6280.5	7720.77	8278.92	28593.5	34498.6	25520.5	23072.8	26587.4	25981	C04230
MW0145220	Arachidonic Acid methyl ester-d8	花生四烯酸甲酯-d8	FA	脂肪酰类	Others	其他	C21H34O2	2	0.8763	19245-55-7	TRUE	TRUE	TRUE	15618	15373.8	15638.1	16219.3	14448.3	13639.2	105736	107174	109534	110913	102823	107699	5451.79	10272.1	12358.2	11385.4	14024.1	8176.36	8182.48	11639.2	1355.2	4793.73	1854.9	1808.82	-
MW0111418	(2S,3S)-butane-2,3-diol	(2S,3S)-丁烷-2,3-二醇	Alcohol and amines	醇、胺类	Alcohols	醇类	C4H10O2	2	0.8372	19132-06-0	FALSE	TRUE	FALSE	2486.68	2466.24	2874.6	3005.05	2678.67	2618	2552.83	2733.59	2847.66	2836.07	2486.85	2436.52	2989.06	3341.07	2462.49	2437.76	2798.45	2796.09	2947.78	2692.36	2961.73	2862.7	2810.58	3143.05	C03046
MW0055124	3-(11,12-Dihydroxy-15,19-dotriacontadienyl)-5-methyl-2(5H)-furanone, 9CI	3-(11,12-Dihydroxy-15,19-dottricontadienyl)-5-methyl-2(5H)-furanone, 9CI	FA	脂肪酰类	Others	其他	C37H66O4	3	0.6586	185336-15-6	TRUE	TRUE	FALSE	4016.53	5342.06	8384.25	9493.23	10028.7	11349.4	9949.6	10521.5	8712.67	6912.31	4489.05	6198.9	5233.39	6050.74	4440.16	2724.52	2024.36	4450.9	10236.8	12956	15140.5	16644.2	9070.43	14119.1	-
MEDP1096	PC(12:0/12:0)	PC(12:0/12:0)	GP	甘油磷脂类	PC	磷脂酰胆碱	C32H64NO8P	1	0.7433	18194-25-7 | 127641-86-5	FALSE	TRUE	FALSE	18.346	32.591	36.05	5.008	44.147	9.78	10525.3	11629.6	11051.6	9871.98	9378.07	9829.65	1175.38	51.646	353.108	395.364	41.891	67.453	389.518	526.595	191.491	58.905	170.664	450.641	-
MW0063380	Palmitic monoisopropanolamide, (R)-	R-棕榈酰基-(2-甲基）乙醇酰胺	FA	脂肪酰类	Others	其他	C19H39NO2	2	0.9206	179951-56-5	FALSE	TRUE	TRUE	177.036	162.135	84.649	59.262	158.821	63.238	1786.53	2454.14	1987.73	957.934	1162.64	1045.28	97.857	59.708	106.861	89.122	61.391	114.876	125.08	116.93	43.555	136.658	57.107	37.81	-
MW0157398	Terpendole E	三萜E	Heterocyclic compounds	杂环化合物	Heterocyclic compounds	杂环化合物	C28H39NO3	3	0.7742	167427-23-8	FALSE	TRUE	TRUE	58234.2	50262.8	53404.4	55650.4	55878.4	60913.5	89669.7	104219	90940.8	80695.4	70650.8	79011.1	47164.1	44712	48870.1	49632.1	73501.1	85172.5	46315.1	52714.8	40172.1	35279.3	37635.9	36874.6	C20536
MW0152601	Leu-Glu	L-亮氨酸-L-谷氨酸	Amino acid and Its metabolites	氨基酸及其代谢物	Small Peptide	小肽	C11H20N2O5	3	0.5278	16364-31-1	TRUE	TRUE	FALSE	14.942	26.965	22.8	14.639	7.808	33.763	164.88	241.21	298.347	270.739	230.025	258.496	9.016	3.965	3.961	7.313	8.857	15.292	99.121	95.159	46.346	95.895	108.522	50.964	-
MW0063393	S-1 Methanandamide	S-1甲酰胺	FA	脂肪酰类	Oxidized lipids	氧化脂质	C23H39NO2	2	0.9017	157182-50-8	TRUE	TRUE	TRUE	3063.09	2895.16	2695.14	2756.29	2826.85	2560.73	15696.7	16423.8	17579.7	19110.1	17580.7	22366.1	45.838	23.925	9.119	19.91	9.181	9.005	47.91	87.086	479.121	3.753	29.493	21.851	-
MW0011574	Methanandamide	甲南酰胺	FA	脂肪酰类	Others	其他	C23H39NO2	2	0.6905	157182-49-5	FALSE	TRUE	FALSE	840.005	1017.97	727.911	158.325	459.602	107.047	24101	24921.7	25573.6	25577.3	24744.2	25145.4	386.954	395.021	939.182	739.425	994.86	984.511	7843.47	8473.13	5022.41	3969.81	7264.33	6543.18	-
MW0055326	N-methyl arachidonoyl amine	N-甲基花生四烯胺	FA	脂肪酰类	Others	其他	C21H35NO	2	0.9108	156910-29-1	FALSE	TRUE	TRUE	191263	195446	184419	211273	187416	190919	920234	919593	969178	960925	853689	879734	99350.3	173036	183287	193327	190495	199838	140637	150191	286589	297445	322340	344767	-
MW0111175	BQ-788	BQ-788	Amino acid and Its metabolites	氨基酸及其代谢物	Small Peptide	小肽	C34H50N5NaO7	2	0.8915	156161-89-6	TRUE	TRUE	TRUE	346.433	589.027	807.641	504.819	547.883	521.415	5008.3	6790.3	5733.56	5405.98	7335.91	6068.02	2747.83	2972.87	2666.28	3119.64	4257.23	3426.26	15510.4	17826	14974.9	15435.7	14503.8	15620.5	-
MW0148480	PC(O-16:0/20:3(8Z,11Z,14Z))	PC(O-16:0/20:3(8Z,11Z,14Z))	GP	甘油磷脂类	PC	磷脂酰胆碱	C44H84NO7P	2	0.6016	155575-01-2 | 131907-73-8	TRUE	TRUE	FALSE	50853.3	41509	45540.2	35864.3	39758.1	37317.2	40229.3	31324.1	40191.1	68105.4	50395.1	56634.1	77411.8	76125.7	61624	58584.8	38253.1	51157	43137.6	35519.3	18582.2	34257.9	8370.97	14091.8	-
MEDP0594	Dihydroactinidiolide	二氢猕猴桃内酯	Aldehyde,Ketones,Esters	醛、酮、酯类	Esters	酯类	C11H16O2	1	0.7234	15356-74-8	FALSE	TRUE	TRUE	15.089	14.788	12.643	17.471	16.057	18.941	12.252	6.42	13.256	13.118	8.27	9.728	21.382	55.015	18.356	15.387	18.294	19.749	15.707	21.992	23.7	22.958	24.717	21.41	-
MW0117872	2,4,12-Octadecatrienoic acid piperidide	2,4,12-十八碳三烯酸哌啶	Organic acid and Its derivatives	有机酸及其衍生物	Organic acid and Its derivatives	有机酸及其衍生物	C23H39NO	3	0.8207	151391-71-8	FALSE	TRUE	FALSE	24221.1	28757.9	20820	31984.7	29784.7	25266.5	101977	114091	107387	117733	81317.1	106278	30313.6	29540.2	19259	23102.2	22300.3	16819.1	37826.6	29385.7	60457.1	81060.2	50992.2	96542.5	-
MW0111149	Dihomo-gamma-linolenoylethanolamide	8，11，14-二十碳三烯酰乙醇酰胺；N-(8Z，11Z，14Z-二十碳三烯酰基)-乙醇酰胺	Alcohol and amines	醇、胺类	Amines	胺类	C22H39NO2	2	0.9252	150314-34-4	TRUE	TRUE	TRUE	15272.5	13063.8	13651.4	15001	12272.5	11209.3	49480.7	53765	45569.1	49867.4	50052.9	51065.8	6036.21	2862.16	7432.51	7086.68	11430.4	11085.6	20026.7	29823	9840	15935.3	9044.26	16411.8	C13828
MW0004631	p-Aminobenzoic acid	4-氨基苯甲酸	Organic acid and Its derivatives	有机酸及其衍生物	Organic acid and Its derivatives	有机酸及其衍生物	C7H7NO2	2	0.6732	150-13-0	TRUE	TRUE	FALSE	19323.5	15299.3	16380.7	17443.5	14272.9	16802.7	54112.9	41821.6	39242.4	44978.4	47777.2	46407	8860.07	6874.06	5843.7	6449.02	6382.97	7437.78	39206	14331.2	34887	33238.3	35112.2	36287.1	C00568
MW0168263	Phosphite	亚磷酸盐	Others	其他	Metal, Non-metal and related compounds	金属、非金属及相关物质	H3O3P	3	0.7938	14901-63-4	TRUE	TRUE	TRUE	53953.7	54316.8	54921.6	59694.2	63280	61392.8	63420.9	60984.6	87040.6	68601.2	74682.8	63258.5	66347.3	63767.9	83970.6	75027.3	85808.7	99223.4	119031	97418.1	105164	112213	112570	110065	-
MW0009981	Trihexyphenidyl	苯并噻吩基	Benzene and substituted derivatives	苯及其衍生物	Benzene and substituted derivatives	苯及其衍生物	C20H31NO	2	0.9254	144-11-6 | 40520-25-0	FALSE	TRUE	TRUE	7687.84	6594.14	7969.03	7083.17	6454.19	4065.64	67973.7	69116.8	72073.7	73623.4	63253.9	65979.7	6008.28	5687.56	7396.88	7052.62	11375.5	9.393	9969.06	29679.8	19577.9	15858.8	17995.3	13.798	C07171
MW0169792	N-[(2R)-1-Hydroxypropan-2-yl]hexadecanamide	N-[(2R)-1-Hydroxypropan-2-yl]hexadecanamide	FA	脂肪酰类	Others	其他	C19H39NO2	2	0.9143	142128-47-0	TRUE	TRUE	TRUE	21301.7	17337.4	37775.4	21877.7	18829.3	20261	213113	115886	225159	122528	117615	121888	8536.48	13475.5	14201.3	15475.3	19196.1	6812.19	12766.7	15956.1	4262.51	6449.76	2756.59	2437.23	-
MW0152160	(R)-3-Amino-3-phenylpropanoic acid	(R)-3-氨基-3-苯基丙酸	Aldehyde,Ketones,Esters	醛、酮、酯类	Esters	酯类	C9H11NO2	3	0.9301	13921-90-9	FALSE	TRUE	TRUE	4926.03	4807.52	9230.15	5429.47	9074.85	4963.9	10276.6	9486.59	10526.2	10403.1	14876.6	9850.76	4586.83	4890.03	3968.71	3940.95	4449.87	4441.63	7493.5	6358.69	11016.1	6686.7	6575.45	8546.4	C20487
MW0006009	Alprenolol	阿普洛尔	Benzene and substituted derivatives	苯及其衍生物	Phenolics	苯酚类	C15H23NO2	2	0.9373	13655-52-2	TRUE	TRUE	TRUE	24842.9	24708.7	25577.6	30110.7	28205.4	27755.8	18622.2	27804	26026.7	22051.1	26019.3	18878.4	37401.1	40367.4	32315.2	30110.7	33879.5	31232.6	41889.8	30499.7	33009.5	43499.5	35878.1	42247.4	-
MW0150667	Guazatine	瓜扎汀	Alcohol and amines	醇、胺类	Polyamines	多胺	C18H41N7	3	0.736	13516-27-3 | 108173-90-6	FALSE	TRUE	FALSE	511.037	523.923	771.109	387.524	518.01	688.712	24331.6	30310.1	24359.3	28709.5	28281.3	27032.2	415.54	459.223	731.883	1007.28	765.712	1321.17	6472.89	10485	6214.92	4914.09	8989.08	5407.35	-
MEDN0460	N8-Acetylspermidine	N8-乙酰亚精胺	Amino acid and Its metabolites	氨基酸及其代谢物	Amino acid derivatives	氨基酸衍生物	C9H21N3O	1	0.6537	13431-24-8	FALSE	TRUE	TRUE	18.983	65.485	815.457	11.519	69.558	2.813	433.232	442.574	464.82	427.029	522.204	404.25	8.506	23.875	26.171	26.824	11.398	2.724	19.811	7.46	16.886	23.122	5.653	36.28	C01029
MW0055234	N-acetylsphinganine	N-乙酰鞘氨醇	SL	鞘脂类	SPH	鞘氨醇	C20H41NO3	2	0.926	13031-64-6 | 26561-61-5	FALSE	TRUE	TRUE	187841	187058	186919	192589	173600	159345	1.28881e+06	1.34203e+06	1.35475e+06	1.38254e+06	1.28306e+06	1.33743e+06	192676	242589	161250	127893	171534	114223	228594	94582.6	367921	407672	949508	409488	-
MW0056747	Palmitoyl Serinol	棕榈酰丝氨醇	FA	脂肪酰类	Others	其他	C19H39NO3	2	0.9233	126127-31-9	FALSE	TRUE	TRUE	40.837	51101.8	48.767	94407	36.444	9.693	207.284	116.087	436.625	514.28	130.391	223.52	40386.7	39902.6	38689.7	39363.2	37764.7	40384.2	85571.3	43010.5	45325.4	63679.5	44249.1	40121.7	-
MEDN0682	Octadecanamide	硬脂酰胺	Alcohol and amines	醇、胺类	Amines	胺类	C18H37NO	1	0.9097	124-26-5	TRUE	TRUE	TRUE	1635.61	1418.54	1554.63	1430.48	1379.64	1511.07	9103.6	9231.95	9454.66	9843.64	9797.82	8968.56	2.856	2.554	3.453	0.927	377.028	1.591	4.489	1.375	2.69	158.419	2.501	0.862	C13846
MW0053741	Glyceryl monostearate	单硬脂酸甘油酯	GL	甘油脂类	MG	单甘油酯	C21H42O4	2	0.9451	123-94-4 | 31566-31-1 | 22610-63-5 | 83138-62-9 | 85666-92-8 | 342394-34-7	FALSE	TRUE	TRUE	58348.9	59169.7	51913.4	59026.1	59101.9	54820.6	57073.4	75268.6	82996.5	69888.7	70538.9	63095.1	33043.4	56072.2	46305.8	46175.6	55359.6	56120.4	46801.6	73233.4	45182	62516.7	48718.8	57594.4	-
MW0111288	Sphingosine	鞘氨醇	SL	鞘脂类	SM	鞘磷脂	C18H37NO2	1	0.795	123-78-4	TRUE	TRUE	TRUE	537.811	500.737	502.665	537.555	513.176	494.651	2759.38	3156.72	2815.82	3022.63	2858.66	3004.71	0.527	0.054	0.25	0.281	1.19	0.48	0.278	0.559	0.57	0.582	0.564	0.343	C00319	3646.44
MW0008588	N,N-dimethylsphingosine	N，N-二甲基-4-烯氨酸	SL	鞘脂类	SPH	鞘氨醇	C20H41NO2	2	0.9464	122314-67-4	TRUE	TRUE	TRUE	57889.8	54288	63191.5	54351.1	52486.5	54582.4	151998	157901	163174	164140	165466	160320	7163.65	17993.6	21647.7	19943.6	24565.7	14322.4	14329.4	20381.2	2373.61	8397.11	3249.2	3168.47	C13914
MW0108274	Methyl hippurate	2-苯甲酰胺基乙酸甲酯	Aldehyde,Ketones,Esters	醛、酮、酯类	Esters	酯类	C10H11NO3	2	0.687	1205-08-9	FALSE	TRUE	TRUE	1676.49	1232.58	766.495	1628.73	1392.47	1265.28	4322.01	4081.12	4060.99	3973.89	3976.64	3727.63	798.876	1085.24	982.673	711.838	1098.85	1499.64	2614.22	2319.34	1793.76	2175.22	1998.08	2444.37	-
MW0103577	Guanosine	鸟苷	Nucleotide and Its metabolites	核苷酸及其代谢物	Nucleotide and Its metabolites	核苷酸及其代谢物	C10H13N5O5	1	0.9936	118-00-3 | 26578-09-6 | 197227-95-5 | 103654-69-9 | 103654-70-2 | 146849-94-7 | 197227-93-3 | 202933-46-8 | 244769-87-7 | 247226-75-1 | 250586-91-5 | 250586-97-1 | 30747-23-0	TRUE	TRUE	FALSE	5865.62	4553.01	4720.39	4802.66	4190.23	4422.14	5479.74	4943.91	4350.79	4298.77	3886.51	3557.11	1482.13	670.23	2278.09	802.961	1555.83	2305.61	5636.05	6155.31	6638.02	5144.08	5458.56	5604.08	C00387
MW0114604	Hydroxyacetone	羟基丙酮	Aldehyde,Ketones,Esters	醛、酮、酯类	Ketones	酮类	C3H6O2	3	0.9211	116-09-6	TRUE	TRUE	FALSE	540.702	344.174	411.368	456.8	382.751	354.282	915.107	606.877	1140.76	968.445	778.986	720.761	152.237	83.164	350.064	231.941	345.255	351.832	1524.72	1543.21	1106.76	1079.11	1026.09	901.284	C05235
MW0054909	Methyl hexadecanoic acid	十六烷酸甲酯	FA	脂肪酰类	Others	其他	C17H34O2	2	0.7444	112-39-0	TRUE	TRUE	FALSE	1960.58	1995.96	2131.58	1367.16	2328.53	1708.51	26803.3	27687.6	29602.5	26649.5	27489.7	28547.2	1149.15	1279.83	1245.74	1443.57	665.866	587.984	8490.72	1826.14	16243.9	8901.41	18644.6	23006.1	C16995
MW0111232	n-Oleoylethanolamine	正油酰乙醇胺	Alcohol and amines	醇、胺类	Amines	胺类	C20H39NO2	2	0.9365	111-58-0	TRUE	TRUE	TRUE	12814.1	11484.8	10957.8	11253.8	9017.21	7932.67	67981.2	70753.7	71617.8	71960.2	68142	68897.2	135.922	471.956	797.504	182.63	924.9	620.992	18.301	32265.7	9.598	19.088	19.931	31531.5	-
MW0111290	Stearoylethanolamide	硬脂酰乙醇酰胺	Alcohol and amines	醇、胺类	Amines	胺类	C20H41NO2	2	0.9169	111-57-9	TRUE	TRUE	FALSE	36466.7	33621.2	42702.5	34797.6	35281.2	6605.24	581559	507403	600172	575899	557431	647427	89019	240830	95719.5	81781.9	159683	105376	298131	178890	330486	268440	352646	379765	-
MW0160670	2-Aminooctadec-4-ene-1,3-diol	2-Aminooctadec-4-ene-1,3-二醇	Alcohol and amines	醇、胺类	Alcohols	醇类	C18H37NO2	3	0.9761	10140-30-4	TRUE	TRUE	FALSE	3352.61	3691.23	3202.88	3329.99	4217.06	3516.42	10880.9	12710.6	14138.4	14757.5	12918.9	11801.8	4765.56	4777.05	5093.69	5231.09	5068.36	7672.23	8390.38	5500.63	5387.15	4301.05	4081.72	5616.21	-
MW0107145	Glycyl-L-phenylalanine	甘氨酰-苯丙氨酸	Amino acid and Its metabolites	氨基酸及其代谢物	Small Peptide	小肽	C11H14N2O3	1	0.9122	-	FALSE	TRUE	TRUE	4137.7	3776.72	16.833	37.443	3658.62	3712.13	20779.1	21427.5	22720.9	23551.7	21227.7	21209.3	1204.35	1903.23	1276.38	1644.78	876.335	3713.13	1360.64	279.216	461.078	15.96	313.119	1342.47	-
MW0111256	Phosphocholine	磷酸胆碱	Organic acid and Its derivatives	有机酸及其衍生物	Phosphoric acids	磷酸类化合物	C5H15NO4P+	1	0.9092	-	TRUE	TRUE	FALSE	105106	111199	109533	114624	74799.4	88057.4	174530	149056	84680.6	171400	127578	183873	80617.8	85309.4	62415.6	75002.3	26081.9	11709.2	221462	73806.8	361865	301512	330004	329861	C00588
MEDP1241	5-Hydroxy-2-oxo-4-ureido-2,5-dihydro-1H-imidazole-5-carboxylic acid ester	5-羟基-2-氧代-4-脲基-2,5-二氢-1H-咪唑-5-羧酸酯	Organic acid and Its derivatives	有机酸及其衍生物	Organic acid and Its derivatives	有机酸及其衍生物	C5H6N4O5	1	0.8905	-	TRUE	TRUE	TRUE	9805.79	8709.11	8805.66	9617.42	9580.86	9489.88	9614.92	8608.1	14272	11127.6	11284.5	9623.69	10992.6	10032.2	13692.5	11715.2	13410.7	15449.9	18578.5	16033.3	17256.7	19256.9	18815.5	18046	-
MEDP1171	1-O-Hexadecyl-2-O-(2E-butenoyl)-sn-glyceryl-3-phosphocholine	丁烯酰基PAF	Others	其他	Others	其他	C28H56NO7P	1	0.8765	-	FALSE	TRUE	FALSE	152.429	539.27	1115.29	96.07	499.224	806.552	8491.28	10895.1	10886.2	9004.15	7089.45	7289.94	69.726	804.551	477.149	203.348	909.507	550.678	6346.12	8673.88	4879.42	6287.71	6755.27	5868.75	-
MEDTP01664	Carnitine C14:0	(±)-肉豆蔻酰肉碱	FA	脂肪酰类	CAR	酰基肉碱	C21H41NO4	1	0.8422	-	FALSE	TRUE	TRUE	6317.08	7950.66	8898.59	9249.92	5938.05	7620.41	686.548	4937.68	834.835	5709.68	7181.63	6192.52	8918.35	9290.82	9918.58	10405.2	6867.56	11054.5	9710.68	6394.34	11790.8	12689	15837.2	13877.5	-
pmb0865	LPC(18:3/0:0)	LPC(18:3/0:0)	GP	甘油磷脂类	LPC	溶血磷脂酰胆碱	C26H48NO7P	1	0.7362	-	FALSE	TRUE	FALSE	5888.77	5041.14	6029.4	5943.86	7179.63	5940.01	9852.84	10714.5	10987.1	9906.53	7846.77	8240.32	4922.62	5161.97	6521.51	6144.16	7953.9	11532	5619.45	8621.81	4594.32	4453.52	4635.44	4999.06	-
MEDP1398	Carnitine C16:1	肉碱 C16:1	FA	脂肪酰类	CAR	酰基肉碱	C23H43NO4	1	0.7299	-	TRUE	TRUE	FALSE	28888.8	40110.7	55063.9	49702.4	23241.9	29966.7	211.593	237.97	190.919	280.087	215.274	220.232	11226.3	12292.2	17037	19606.5	12297.2	18343.8	520.689	222.141	1845.26	2262.38	2802.87	2285.53	-
MEDP1166	Phosphatidylcholine	PC(16:0/2:0)	GP	甘油磷脂类	PC	磷脂酰胆碱	C26H52NO8P	1	0.6632	-	TRUE	TRUE	TRUE	24853.6	21943	27021.8	23112.2	31297.4	27503.6	138042	152742	188951	126743	127494	123942	4797.2	6199.44	9647.11	7549.43	15809.5	30083.3	13779.1	25246.1	7440.93	8822.31	10200.3	9972.61	C00157	6.77809
MEDP1434	Carnitine C4:DC	肉碱 C4:DC	FA	脂肪酰类	CAR	酰基肉碱	C11H19NO6	1	0.6298	-	TRUE	TRUE	TRUE	8623.11	8557.5	9661.81	8876.95	8877.83	8533	8244.6	10064.9	12201.3	8555.44	10227.8	8106.99	10986.8	10228.4	11923.6	10184.2	11947.7	11912.8	15496.3	12188	13313.2	16486.4	14439.4	14315.4	-
MW0012982	LPC(15:0/0:0)	1-十五烷酰基-sn-甘油-3-磷酸胆碱	GP	甘油磷脂类	PC	磷脂酰胆碱	C23H48NO7P	1	0.5144	-	FALSE	TRUE	FALSE	20851.4	19345.4	21739.8	19073.6	21660.1	23186.7	152278	179362	152392	125653	117172	131045	21705.6	22478.3	26060.7	26970.8	38187.3	42132.6	72378.1	96266.7	66869.3	57133.6	60845.2	60143.5	C04230
MW0006864	Dimethyl phthalate	邻苯二甲酸二甲酯	Benzene and substituted derivatives	苯及其衍生物	Benzene and substituted derivatives	苯及其衍生物	C10H10O4	2	0.9545	-	TRUE	TRUE	FALSE	4863.65	3247.14	4486.31	3755.01	3291.46	5312.01	2489.6	3506.69	2851.77	2665.53	2215.95	2375.87	3420.17	3673.66	2689.91	3115.13	3243.71	2792.22	3374.61	3282.24	3611.72	4157.38	5400.21	4572.78	C11233
MW0011795	1-(1Z-octadecenyl)-sn-glycero-3-phosphocholine	1-(1Z-十八碳烯基)-sn-甘油-3-磷酸胆碱	GP	甘油磷脂类	PC	磷脂酰胆碱	C26H54NO6P	2	0.9315	-	FALSE	TRUE	FALSE	4175.65	3272.1	3095.27	3512.59	3517.23	3924.44	4307.86	5559.64	3764.13	3817.67	3342.83	3580.36	3764.41	4045.29	3721.69	3345.14	5456.97	5822.4	619.632	2160.98	881.859	1474.14	605.364	850.305	C04230
MW0108733	N-tetradecylcyclohexanecarboxamide	N-十四烷基环己烷甲酰胺	Alcohol and amines	醇、胺类	Amines	胺类	C21H41NO	2	0.922	-	TRUE	TRUE	TRUE	5527.48	5323.88	5527.69	5357.48	5718.26	4680.24	27818.5	31052	30653.1	3065.76	29176.5	2586.51	280.853	908.711	239.197	1834.68	188.206	405.273	3088.67	888.209	3456.11	1771.61	4043.81	3494.38	-
MW0110858	5(6)-EpETrE-EA	5（6)-EpETrE-EA	Heterocyclic compounds	杂环化合物	Heterocyclic compounds	杂环化合物	C22H37NO3	2	0.9216	-	TRUE	TRUE	FALSE	618.389	1401.32	2191.59	1965.54	989.83	1418.04	21392.1	22283.9	21761.5	26279.1	22475.3	23676.8	3597.38	5270.88	5669.76	6303.64	6940.26	6421.48	11880.8	10278.3	11871.3	10168.8	10469	10250	-
MW0011920	PE-NMe(16:0/16:0)	1,2-Dipalmitoyl-sn-glycero-3-phosphoethanolamine-N-methyl	GP	甘油磷脂类	PE	磷脂酰乙醇胺	C38H76NO8P	2	0.9141	-	TRUE	TRUE	TRUE	8953.47	15453.4	22086.3	23825.6	22589.3	18033.1	7634.8	7160.33	19123.2	16469.5	15358.6	14754.4	6146.01	11698.3	15565.4	3544.4	13143.9	11163.1	3329.36	5778.46	10194.4	1670.05	6022.11	7121.91	-
MW0147817	-CP 47,497-C8-homolog-d7	-	Heterocyclic compounds	杂环化合物	Heterocyclic compounds	杂环化合物	C22H29D7O2	2	0.9136	-	FALSE	TRUE	FALSE	30823.4	28427.7	31244	29290.6	27470.2	34533.8	167802	175436	179914	228178	180006	171605	19946.6	45725.3	41190.7	37643.9	32391.2	15808.9	83693	96495.1	149776	140505	105601	165570	-
MW0052451	Docosahexaenoic Acid-d5	二十二碳六烯酸-d5	FA	脂肪酰类	FFA	游离脂肪酸	C22H32O2	2	0.913	-	TRUE	TRUE	FALSE	11684.2	9840.98	12753.7	11860.3	9179.16	10921.2	93843.1	91753.2	98287.2	96995.4	91216.6	96541.5	28719.5	34610.1	40865.3	32730.3	61383.1	105327	37406.6	67051.9	44309.6	51423.8	30157.9	51269.8	-
MW0108165	Met-Lys-Lys	甲硫氨酰-赖氨酰-赖氨酸	Amino acid and Its metabolites	氨基酸及其代谢物	Small Peptide	小肽	C17H35N5O4S1	2	0.9104	-	TRUE	TRUE	FALSE	3559.31	2782.58	3593.36	2962.2	2746.22	2912.53	23377.2	22954.8	23279.5	22559.3	20706.2	21251.3	573.008	964.116	6.628	508.819	1535.69	1472.53	10277.5	13705.3	12919.2	11123.1	13896.2	13408.5	-
MW0007493	N-[(1R,2S)-1-hydroxy-1-phenylpropan-2-yl]tetradecanamide	N-[(1R,2S)-1-羟基-1-苯基丙-2-基]十四酰胺	Benzene and substituted derivatives	苯及其衍生物	Benzene and substituted derivatives	苯及其衍生物	C23H39NO2	2	0.9082	-	TRUE	TRUE	FALSE	846444	728372	774580	914069	742595	780618	5.27341e+06	5.41987e+06	5.20015e+06	5.87285e+06	5.68583e+06	5.74116e+06	2.17643e+06	2.64818e+06	2.07717e+06	1.89507e+06	2.71126e+06	1.87217e+06	2.49239e+06	2.31002e+06	2.51573e+06	2.53818e+06	2.32047e+06	2.54376e+06	-
ZINC43617340	Pipericine	（2E，4E)-N-(2-甲基丙基）十八碳-2，4-二烯酰胺	FA	脂肪酰类	Others	其他	C22H41NO	2	0.8985	-	TRUE	TRUE	TRUE	5891	4519.89	4805.07	4513.06	5485.58	5703.11	24495.8	28834.7	25285.4	27635.5	23739.6	24073.1	3559.91	1266.11	759.797	731.825	1074.84	1002.85	10914.7	9700.9	9653.48	10273.1	10250.5	12439.7	-
MW0126399	Chinomethionat	甲硫磷	Others	其他	Medicine	药物	C10H6N2OS2	2	0.898	-	TRUE	TRUE	TRUE	6.473	348.621	419.045	611.286	354.334	298.296	381.629	460.252	586.178	166.601	225.178	345.283	5266.63	3299.64	2773.44	3038.81	1857.35	351.868	4220.79	314.306	3748.43	3986.13	4490.73	3955.67	-
MW0154729	Oleoyl Ethanolamide-d4	油酰乙醇酰胺-D4	FA	脂肪酰类	FFA	游离脂肪酸	C20H35D4NO2	2	0.888	-	FALSE	TRUE	TRUE	54897.5	108285	56191.8	63481.6	52962.2	183592	105622	62206.9	177117	58107.6	59956.4	58425.7	245827	87842.4	144746	138664	196546	57970.8	165175	52403.1	268488	166137	228810	241261	-
MW0123196	4-Chloro-2-nitrobenzylalcohol	4-氯-2-硝基苄醇	Heterocyclic compounds	杂环化合物	Heterocyclic compounds	杂环化合物	C29H37N3O6	2	0.8851	-	TRUE	TRUE	FALSE	12766.5	9963.93	11680	17957	16823	16845.4	1723.69	12325.5	3952.01	8631.73	8597.61	7353.28	2851.45	13574.8	8516.47	1862.02	6578.67	2248.91	14462.9	17804	18713.4	13053.7	8543.26	7372.37	-
MW0147818	-CP 47,497-d11	-	Heterocyclic compounds	杂环化合物	Heterocyclic compounds	杂环化合物	C21H23D11O2	2	0.8812	-	TRUE	TRUE	TRUE	24789.2	21473.3	23272.8	23561.2	22226.1	20215.5	90752.8	101285	96104.1	100734	83017.3	93683.3	10331	19073.5	19338.7	18580.5	20689.1	3940.14	27081.3	26262.2	15196.3	14179.1	2.821	20878.1	-
MW0107265	His-Lys-Lys	组氨酸-赖氨酸-赖氨酸	Amino acid and Its metabolites	氨基酸及其代谢物	Small Peptide	小肽	C18H33N7O4	2	0.8792	-	FALSE	TRUE	TRUE	5016.59	4562.02	5166.91	5024.59	4493.5	4633.91	20750	21003.8	22221.4	22595.3	21398.4	21227.2	14.03	3.415	17.695	10.571	34617.6	22.749	14.73	23.043	75.653	10.082	3.554	18.049	-
MW0111039	Fingolimod	芬戈莫德	Benzene and substituted derivatives	苯及其衍生物	Benzene and substituted derivatives	苯及其衍生物	C19H33NO2	2	0.8786	-	FALSE	TRUE	FALSE	2632.18	2280.28	2617.06	2210.71	2149.09	2364.57	22935.3	22476.8	24056.5	21860.1	22858.6	21960.3	725.556	1610.85	3676.9	3259.66	4989.61	5789.78	9399.14	14355.6	5274.77	7125.41	4042.02	5431.58	-
MW0152308	Leu-Glu-Arg-Met-Phe	-	Amino acid and Its metabolites	氨基酸及其代谢物	Small Peptide	小肽	C31H50N8O8S	2	0.8618	-	FALSE	TRUE	TRUE	1269.69	453.638	760.437	1705.99	1197.58	591.576	1460.9	3801.61	2061.2	4054.81	3329.53	2403.5	254.537	1262.45	576.266	371.406	77.353	570.064	651.226	1451.07	655.214	1394.98	605.31	687.193	-
MW0054562	1-(1Z-hexadecenyl)-sn-glycero-3-phosphocholine	1-(1Z-Hexadecenyl)-sn-glycero-3-phosphocholine	GP	甘油磷脂类	LPC-P	溶血磷脂酰胆碱	C24H50NO6P	2	0.8597	-	FALSE	TRUE	TRUE	10062.3	9207.46	9454.65	9655.71	8549.52	9799.53	17842.4	17874.4	14808.7	17722.2	14283.4	14761.7	9036.68	10110.1	9932.91	8742.45	12843.1	16071	29887.5	32339	26192	25221.3	26308.3	27756.2	-
Lmhp008763	LPE(16:1/0:0)	LPE(16:1/0:0)	GP	甘油磷脂类	LPE	溶血磷脂酰乙醇胺	C21H42NO7P	2	0.8572	-	FALSE	TRUE	FALSE	5614.71	5511	6584.64	11633.9	8122.25	10755.1	8474.11	2847.39	5438.56	6583.38	6177.66	888.516	11186.8	7954.84	10027.3	2601.79	1652.8	3508.03	8792.18	7337.86	14039.5	10664.1	16339.5	7210.22	-
MW0006018	Amarogentin	苦杏仁苷	Benzene and substituted derivatives	苯及其衍生物	Benzene and substituted derivatives	苯及其衍生物	C29H30O13	2	0.8546	-	TRUE	TRUE	FALSE	91.65	90.37	60.896	83.765	9.015	40.828	3591.74	5255.09	4604.09	5424.48	3884.17	4425.53	96.943	125.838	248.172	92.885	113.005	276.091	12546.6	9915.38	11973.3	9985.05	13261.5	11001	C09767
MW0140724	(Z)-2-tetracos-15-enamidoethanesulfonic acid	-	Others	其他	Others	其他	C26H51NO4S	2	0.8535	-	FALSE	TRUE	TRUE	64239.7	56474.8	63101	63463.4	70385.8	64746.2	81204.2	93003.4	96540.2	86174.3	73450.8	75092.7	48524.1	53528.2	66533.5	65238.7	79616.8	79075	55799.3	80192.9	45243.2	43283.6	45000.8	49213.7	-
MW0000244	Emetan, 6',7',10,11-tetramethoxy-	Emetan, 6',7',10,11-四甲氧基-	Benzene and substituted derivatives	苯及其衍生物	Benzene and substituted derivatives	苯及其衍生物	C29H40N2O4	2	0.8321	-	FALSE	TRUE	FALSE	6624.02	8073.96	6231.48	5493.6	6700.92	6972.66	28327.1	24975.5	25736.5	29628.2	21971.8	23480.9	6230.15	4883.51	5931.11	5602.61	10873.8	14886.7	16494.9	33729.2	10179.5	10404.4	12086.3	12216.5	-
MW0126295	Pyrazin-2-carboxylic acid	吡嗪-2-羧酸	Organic acid and Its derivatives	有机酸及其衍生物	Organic acid and Its derivatives	有机酸及其衍生物	C5H4N2O2	2	0.7972	-	FALSE	TRUE	TRUE	57050.5	51004.6	50374.5	59445.4	53747.1	53407.5	53662.8	57413	61126.5	55023	55952.6	54588.3	72000.7	77897.4	57269.1	55545.3	63131.4	50883.6	70200.3	55446.7	65925.3	59471.8	68913.1	63547.3	C19915
MW0194055	4R-[2-Amino-6-(cyclopropylamino)-9H-purin-9-yl]-2-cyclopentene-1S-methanol	-	Nucleotide and Its metabolites	核苷酸及其代谢物	Nucleotide and Its metabolites	核苷酸及其代谢物	C14H18N6O	2	0.791	-	FALSE	TRUE	FALSE	7784.54	6966.87	7343.91	8735.14	7883.54	7878.91	7969.18	7319.25	8650.39	7356.28	7416.19	7361.4	8021.52	9615.23	7172.39	7617.03	7705.4	6748.27	8431.07	7781.97	8503.33	8666	8633.8	9286.21	-
MW0108157	Met-His-Lys	甲硫氨酰-组氨酰-赖氨酸	Amino acid and Its metabolites	氨基酸及其代谢物	Small Peptide	小肽	C17H30N6O4S1	2	0.7702	-	TRUE	TRUE	TRUE	4401.75	4879.21	5923.31	5659.78	7608.93	7372.67	8343.83	9780.38	13092.4	8038.54	6699.85	7170.89	10177.2	8308.69	8583.97	7742.56	10943.5	5059.37	10715.8	10893.9	11025.5	11727.3	12043.1	12099.4	-
MW0012995	1-octadecanoyl-2-(4Z,7Z,10Z,13Z,16Z,19Z-docosahexaenoyl)-sn-glycero-3-phosphocholine	1-硬脂酰基-2-十二碳六烯酰基-sn-甘油-3-磷酸胆碱	GP	甘油磷脂类	PC	磷脂酰胆碱	C48H84NO8P	2	0.7506	-	FALSE	TRUE	TRUE	78832	78477.4	77114.1	101160	86564.6	85430.5	101635	121403	144291	109568	115408	125504	97902.2	95977.8	82377.9	79499.1	89815.6	66767.5	96789.2	85650.5	84932.4	85017.7	84487.9	87527.9	-
MW0006489	Carbaryl	卡巴利	Benzene and substituted derivatives	苯及其衍生物	Benzene and substituted derivatives	苯及其衍生物	C12H11NO2	2	0.731	-	TRUE	TRUE	TRUE	41150.6	37697.8	40344.8	43989.7	39052.1	39752.8	42888.4	44573.7	51808.1	40727.8	47824.9	42746.5	33516.4	41331.1	15371.5	29170.1	33035.6	34139.3	40716.5	43815.7	37545.1	37719.2	38502.2	40827.1	C07491
MW0057016	1-Oleoyl-2-palmitoyl-sn-glycero-3-phosphocholine	1-油酰基-2-棕榈酰基-sn-甘油-3-磷酸胆碱	GP	甘油磷脂类	PC	磷脂酰胆碱	C42H82NO8P	2	0.7244	-	TRUE	TRUE	FALSE	193202	132399	155956	126236	148588	158495	269349	261665	233597	280159	456574	463296	235362	245166	154642	179601	192841	159392	199819	183358	130132	140861	146575	303940	-
MW0103493	Chloroquine	氯喹	Heterocyclic compounds	杂环化合物	Heterocyclic compounds	杂环化合物	C18H26ClN3	2	0.7219	-	FALSE	TRUE	TRUE	139.953	130.046	141.884	135.102	91.11	103.223	661.797	491.901	307.346	244.417	588.489	367.678	69.107	127.642	322.733	196.484	197.808	365.473	1000.55	926.597	845.426	797.463	872.4	831.541	C07625
MW0002641	L-Phenylalaninol	L-苯丙氨醇	Benzene and substituted derivatives	苯及其衍生物	Benzene and substituted derivatives	苯及其衍生物	C9H13NO	2	0.7055	-	TRUE	TRUE	TRUE	157280	145051	152178	179711	150892	154480	164678	174170	199620	161845	184809	168352	121849	153440	121935	107013	126936	132356	156624	154322	145893	147484	152305	147215	-
MW0103090	VERBENONE	（-)-马鞭草烯酮	Terpenoids	萜类	Terpenoids	萜类	C10H14O	2	0.7038	-	FALSE	TRUE	TRUE	1582.18	1418.88	1354.72	1740.5	823.544	1467.75	5065.34	4862.61	4506.37	5225.06	5439.02	3440.71	1129.31	1039.65	999.588	1020.53	1319.6	1892.85	2691.8	2725.62	2027.82	2009.47	2797.29	1742.77	C09913
MW0123754	Doramapimod	多拉马莫德	Heterocyclic compounds	杂环化合物	Heterocyclic compounds	杂环化合物	C31H37N5O3	2	0.6962	-	FALSE	TRUE	TRUE	14205.3	20519.4	12110.3	17041.4	18739.9	18550.1	14033.2	22180.6	17082.5	19087.9	12219.6	12511.3	13315.7	14710.9	11978.6	15952.7	13107.9	19574.5	9281.4	13186.7	11931	13827.5	9350.82	9338.49	-
MW0109380	2-[(Pyrrolidinium-2-ylcarbonyl)amino]propanoate	2-[(吡咯烷鎓-2-基羰基)氨基]丙酸酯	Amino acid and Its metabolites	氨基酸及其代谢物	Small Peptide	小肽	C8H14N2O3	2	0.6806	-	FALSE	TRUE	FALSE	42147.1	43149.5	45412	50238.9	24080	41892.1	30424.6	34254.1	18872	32795	27696.9	27904.4	81865.1	85250.3	46270	54079.7	32747.5	22112.8	30538.9	26797.2	38891.2	46955.3	45529.2	38430.1	-
MW0005923	Aceclofenac	醋氯芬酸	Benzene and substituted derivatives	苯及其衍生物	Benzene and substituted derivatives	苯及其衍生物	C16H13Cl2NO4	2	0.6742	-	FALSE	TRUE	TRUE	64132.3	59453.4	57411	77259.3	60670.5	64555.3	66540.9	69299.3	75601.7	68854.6	61613.3	65170.2	75976	81395.6	62300.6	67805.9	68988.4	54827.9	77154.8	68464.8	72784.7	81597.3	82321.3	81205.3	-
MW0057646	1-Stearoyl-2-docosahexanoyl-sn-glycero-3-phosphocholine	1-二十二碳六烯酰基-2-硬脂酰基-sn-甘油-3-磷酸胆碱	GP	甘油磷脂类	PC	磷脂酰胆碱	C48H84NO8P	2	0.6734	-	FALSE	TRUE	TRUE	6195.66	2808.07	4426.56	15941.7	3836.74	2987.32	7507.96	16802.5	23404.3	17036.2	25275.5	15880.1	12461.8	13043.3	7751.37	6672.48	5796.43	7068.79	2942.41	3035.67	3946.91	644.064	2017.73	3376.75	-
MW0146021	Asp-Arg-Gln-Arg	-	Amino acid and Its metabolites	氨基酸及其代谢物	Small Peptide	小肽	C21H39N11O8	2	0.6677	-	FALSE	TRUE	FALSE	8658.07	28953.5	20343.9	9906.58	22362	29984.2	38086.7	41571.4	48486	39964.3	37151.5	30509.7	14138.7	32862.3	16354.1	8101.22	10312.1	17385.1	17803.8	26468	33701	34241.5	31815.5	30195.1	-
MW0106754	gamma-Aminobutyric acid	（2R)-2-羟基-2-苯乙基芥子油苷	Amino acid and Its metabolites	氨基酸及其代谢物	Small Peptide	小肽	C4H9NO2	2	0.6323	-	FALSE	TRUE	TRUE	102.803	80.519	133.597	95.251	47.241	115.78	26.958	27.228	43.88	59.79	20.554	41.426	105.102	131.042	101.263	118.523	85.546	90.83	50.331	94.809	68.269	110.265	107.587	97.181	C00334
MW0120706	N-(3-Chlorophenyl)-6,7-dimethoxyquinazolin-4-amine	N-(3-氯苯基)-6,7-二甲氧基喹唑啉-4-胺	Heterocyclic compounds	杂环化合物	Heterocyclic compounds	杂环化合物	C16H14ClN3O2	2	0.5759	-	FALSE	TRUE	FALSE	124.53	109.529	204.955	205.493	65.537	154.891	251.096	235.713	216.124	155.177	190.519	178.963	73.642	254.019	100.634	48.086	140.031	136.73	157.601	97.17	75.317	117.591	183.217	205.573	-
MW0141392	14(15)-EET-d11	-	FA	脂肪酰类	Others	其他	C20H21D11O3	2	0.5124	-	FALSE	TRUE	TRUE	18862.5	17916.1	18827.4	19814	18037.1	16686.8	72773.3	77067.7	81001.4	81265.2	78595.2	77047.5	7143.59	15508.7	16371.6	20737.3	23041.9	7.823	13329.7	21897.8	19.617	28.643	12.506	13.071	-
MW0052792	Stearic acid	硬脂酸(十八烷酸)	FA	脂肪酰类	FFA	游离脂肪酸	C18H36O2	3	0.9938	-	FALSE	TRUE	FALSE	5258.55	5112.89	4142.84	4762.65	4494.88	3706.65	9738.59	12301.7	12234.6	10188.5	9994.55	10179.1	3107.63	8962.14	4331.38	4154.12	3421.82	4230.17	5542.15	6167.78	5616.4	11760.5	8157.91	9223.25	C01530
MW0115000	L-Formylkynurenine	N’-甲酰基犬尿氨酸	Amino acid and Its metabolites	氨基酸及其代谢物	Amino acid derivatives	氨基酸衍生物	C11H12N2O4	3	0.9574	-	TRUE	TRUE	TRUE	707.661	603.257	631.93	728.419	593.318	632.716	2012.34	2111.29	2290.05	2069.39	2371.16	2266.19	474.355	151.001	393.907	480.774	555.572	324.431	1304.38	855.573	1160.28	1177.31	927.935	1051.58	C02700	1.92136
MW0166213	3-Hydroxy-5-methyl-o-methyltyrosine	3-羟基-5-甲基-邻-甲基酪氨酸	Others	其他	Others	其他	C11H15NO4	3	0.8581	-	TRUE	TRUE	TRUE	386.836	370.317	530.231	345.891	293.672	295.79	2699.59	2860.15	1.873	2233.7	2293.46	1832.95	4.256	8.65	3.147	3.414	9.525	13.936	9.486	5.985	5.695	1.388	6.631	7.511	-
MW0103636	2''-O-acetyl-ADP-D-ribose	O-乙酰基-ADP-核糖	Nucleotide and Its metabolites	核苷酸及其代谢物	Nucleotide and Its metabolites	核苷酸及其代谢物	C17H25N5O15P2	3	0.8195	-	FALSE	TRUE	FALSE	0.165	0.22	0.047	0.247	0.033	138.624	934.732	1024.52	802.221	1007.9	547.527	846.007	0.51	1.956	0.205	0.81	0.216	209.45	1538.12	1232.3	1358.94	1500.92	1365.4	1770.77	C20658
MW0140526	(1E,2S)-2-methylbutanal oxime	(1E,2S)-2-甲基丁醛肟	Others	其他	Others	其他	C5H11NO	3	0.7082	-	TRUE	TRUE	TRUE	2858.93	2459.32	2733.87	2732.33	2419.66	2650.03	7322.57	7371.31	7199.95	7877.61	8215.86	7641.56	1666.06	1974.46	1354.39	1156.18	2187.07	2724.33	4705.22	4144.56	4514.24	3988.92	4322.45	4504.89	C19491
MW0110259	Tyr-Ile	-	Amino acid and Its metabolites	氨基酸及其代谢物	Small Peptide	小肽	C15H22N2O4	3	0.6823	-	FALSE	TRUE	TRUE	0.518	56.374	68.027	47.794	0.444	0.708	426.066	549.015	237.879	0.736	380.945	1.571	1.44	1.644	1.283	1.052	1.338	2.656	1.572	2.246	0.857	0.921	1.911	1.126	-
MW0107803	Leu-Ser	L-亮氨酸-L-丝氨酸	Amino acid and Its metabolites	氨基酸及其代谢物	Small Peptide	小肽	C9H18N2O4	3	0.6705	-	TRUE	TRUE	TRUE	411.558	305.904	370.033	330.476	286.292	336.81	4.997	4002.14	2339.72	2511.45	2220.73	1748.57	20.425	3.243	9.154	3.774	33.008	18.488	5.5	20.585	7.818	5.887	23.763	4.748	-
MW0060369	PE-NMe2(18:1(9Z)/18:3(9Z,12Z,15Z))	PE-NMe2(18:1(9Z)/18:3(9Z,12Z,15Z))	GP	甘油磷脂类	PE	磷脂酰乙醇胺	C43H78NO8P	3	0.6569	-	TRUE	TRUE	TRUE	663.073	394.131	252.089	141.472	203.845	267.108	99.971	331.514	353.595	429.307	225.823	163.344	2206.68	3704.1	1768.87	1705.69	2145.97	272.298	649.768	786.819	750.629	522.088	599.808	365.315	-
MW0142931	1H-Indole, 3-(3,7,11,15-tetramethylhexadeca-2,6,10,14-tetraenyl)-	3-香叶基香叶基吲哚；3-(香叶基香叶基）吲哚	Heterocyclic compounds	杂环化合物	Indole and Its derivatives	吲哚及其衍生物	C28H39N	3	0.8378	-	TRUE	TRUE	FALSE	17939	16781.3	17744.1	18554.1	16896.4	17314.3	128935	140252	144578	145698	136938	139716	24617.9	57379.3	72396.4	47197.9	51909.5	8565.17	49353.1	43537.2	69817.5	121388	41825.6	143991	C20525
MW0149055	Thiirane	蒂兰	Heterocyclic compounds	杂环化合物	Heterocyclic compounds	杂环化合物	C2H4S	3	0.7254	-	FALSE	TRUE	FALSE	11572	5775.63	10322	10566.6	13084.9	8176.61	13372.3	11776.1	14935.7	16842.7	23342.5	10786.6	8966.3	15395.6	9199.29	5366.31	9335.44	9475.05	8493.32	8165.37	8600.21	11393.1	10326.5	11700.9	C19419
MW0000091	5-Hydroxy-4-methoxy-3-methyl-2,6-canthinedione	5-Hydroxy-4-methoxy-3-methyl-2,6-canthinedione	Heterocyclic compounds	杂环化合物	Indole and Its derivatives	吲哚及其衍生物	C16H12N2O4	3	0.6775	-	FALSE	TRUE	FALSE	789.632	619.688	1048	1107.19	682	889.402	1340.41	1246.24	1352.62	1181.6	1158.35	995.961	736.969	1484.54	675.02	532.932	795.239	794.097	868.275	894.723	719.979	780.952	1180.62	1152.05	-
MW0127405	Beta-Mercaptoethanol	β-巯基乙醇	Others	其他	Others	其他	C2H6OS	3	0.6582	-	FALSE	TRUE	FALSE	15824	17269.5	18493.7	25151.5	20943	21700.6	19806.2	18428.1	20978.6	20299.9	19725.3	19537.1	18814.1	18262.7	15398.3	17344.1	19832.5	15869.6	24362.4	20264.7	24025.7	19099.9	22566.2	21980.7	C00928
MW0054525	LysoPC(18:1(11Z))	LysoPC(18:1(11Z))	GP	甘油磷脂类	LPC	溶血磷脂酰胆碱	C26H52NO7P	3	0.6383	-	FALSE	TRUE	FALSE	54571.3	55849.6	52238.7	51175	57631.4	55075.1	112441	129199	103085	108146	90615.8	93504.4	49025.9	56233.6	62997	58738	75654.5	107824	131368	159792	97538.4	133000	134082	123122	C04230
MW0108913	N-Stearoyl GABA	N-硬脂酰 GABA	Amino acid and Its metabolites	氨基酸及其代谢物	Amino acid derivatives	氨基酸衍生物	C22H43NO3	3	0.6115	-	TRUE	TRUE	FALSE	9067.58	4156.58	8359.82	3896.8	8129.86	4038.81	111356	120216	118736	122233	115475	122646	29374.4	17808.9	32201	30120	34922.3	30904.4	44044.6	21644.3	40265.9	45290	33502.4	38578.3	-
MW0057142	PC(18:3(9Z,12Z,15Z)/P-16:0)	PC(18:3(9Z,12Z,15Z)/P-16:0)	GP	甘油磷脂类	PC	磷脂酰胆碱	C42H78NO7P	3	0.5635	-	FALSE	TRUE	TRUE	15.474	4.507	41.034	6.565	74.407	28.973	240.124	274.533	211.669	415.513	100.519	206.16	22.545	60.848	11.977	2.032	3.384	25.996	10.486	9.561	82.211	49.14	57.795	57.408	-
MW0113284	6-({2-[4,6-dihydroxy-2-methoxy-3-(3-methylbut-2-en-1-yl)phenyl]-2-hydroxyacetyl}oxy)-3,4,5-trihydroxyoxane-2-carboxylic acid	6-({2-[4，6-二羟基-2-甲氧基-3-(3-甲基丁-2-烯-1-基）苯基]-2-羟基乙酰基}氧基)-3，4，5-三羟基恶烷-2-羧酸	Organic acid and Its derivatives	有机酸及其衍生物	Organic acid and Its derivatives	有机酸及其衍生物	C20H26O12	3	0.5359	-	TRUE	TRUE	TRUE	11704	9281.64	10765.7	14813.1	10600.1	13161.7	11637.1	12567.8	12509.9	11476.7	13262.1	12388.4	7539.52	10948	8360.21	6598.85	7192.29	8343.3	10904.4	11569.4	11083.9	11327	10920.4	9440.38	-
MW0011476	(9R,10S,12Z)-9,10-Dihydroxy-8-oxo-12-octadecenoic acid	(9R,10S,12Z)-9,10-Dihydroxy-8-oxo-12-octadecenoic acid	Others	其他	Others	其他	C18H32O5	3	0.5354	-	FALSE	TRUE	FALSE	1.931	1.75	2.044	2.953	1.549	0.683	0.777	0.385	0.614	0.174	0.394	0.182	0.232	14.307	1.427	1.295	1.928	1.594	1.499	1.333	0.49	2.205	0.59	1.003	-
MW0054526	LysoPC(18:3(6Z,9Z,12Z))	溶血PC(18:3(6Z,9Z,12Z))	GP	甘油磷脂类	PC	磷脂酰胆碱	C26H48NO7P	3	0.5105	-	TRUE	TRUE	TRUE	1888.43	1496.22	2434.09	1104.84	1754.35	2090.75	3430.34	6901.5	9569.88	3147.3	2695.23	3463.28	536.143	608.037	786.868	651.761	877.729	1125.38	408.922	563.409	154.166	435.453	412.661	359.808	C04230	5.77663
MW0142187	25-Hydroxy-24-epi-brassinolide	25-羟基-24-表油菜素内酯	Heterocyclic compounds	杂环化合物	Heterocyclic compounds	杂环化合物	C28H48O7	3	0.505	-	FALSE	TRUE	FALSE	17362.2	16277.1	17911.1	16645.1	19751.9	17453.8	24593.7	25776.1	26218.8	24811.8	20542.1	20058.2	13546.5	14486.7	19330.7	15826.4	23908.8	31862.3	14918.4	21552.1	12866.9	10173.2	11783.2	13235.6	-
MW0005090	4-Hydroxybenzenesulfonic acid	4-羟基苯磺酸	Organic acid and Its derivatives	有机酸及其衍生物	Sulfonic acids	磺酸类化合物	C6H6O4S	1	0.9554	98-67-9	FALSE	TRUE	FALSE	31172.8	14621.9	39594.4	20732.9	30139.2	32326.5	1941.34	747.078	1473.11	1033.45	1092.95	1231.96	21275.3	18142.3	18543.4	13023.1	22381.2	26717	4061.2	3131.94	7916.96	6382.78	3883.59	7373.21	-
MEDN0068	S-(5-Adenosy)-L-Homocysteine	S-(5-腺苷)-L-高半胱氨酸	Amino acid and Its metabolites	氨基酸及其代谢物	Amino acid derivatives	氨基酸衍生物	C14H20N6O5S	1	0.9426	979-92-0	TRUE	TRUE	FALSE	5816.37	5769.01	5329.78	4821.78	5757.91	5682.65	1338.15	1615.24	1126.28	1016.9	1015.23	1046.53	3415.4	2752.49	2987.23	3265.85	3803.66	4294.77	1560.67	1859.84	1019.53	1684.2	2257.25	1560.56	C00021
MW0139258	Pectenotoxin 2	果胶毒素2	Heterocyclic compounds	杂环化合物	Heterocyclic compounds	杂环化合物	C47H70O14	3	0.6083	97564-91-5	FALSE	TRUE	FALSE	11.581	18.989	5.663	23.251	49.539	12.578	20.763	22.901	43.754	43.267	7.684	34.53	13.323	27.122	18.044	25.763	2.238	13.222	8.689	22.232	18.658	8.049	2.004	18.867	C20012
MW0103352	2'-Deoxyuridine 5'-monophosphate	2-脱氧尿苷-5'-单磷酸	Nucleotide and Its metabolites	核苷酸及其代谢物	Nucleotide and Its metabolites	核苷酸及其代谢物	C9H13N2O8P	3	0.7877	964-26-1	FALSE	TRUE	FALSE	86082.2	78290.3	79831	88637.6	73187.4	78565.5	29229.1	34419.1	32469.1	33705.1	29078.2	34469.8	81996.6	93741.3	59661.9	65282.9	71657	54916.1	7766.77	21645.6	27995.6	21092.1	25286.3	20368.4	C00365
MW0111806	1D-myo-inositol 4,5-bisphosphate	D-肌醇-4,5-二磷酸酯	Organic acid and Its derivatives	有机酸及其衍生物	Organic acid and Its derivatives	有机酸及其衍生物	C6H14O12P2	2	0.7387	93060-87-8	TRUE	TRUE	FALSE	66068.8	76647.9	84277.4	65470.2	73107.9	83531.9	320120	225419	179874	219178	192066	180895	64359.2	64609.9	69398.5	65692.5	54137	55658.7	713237	308346	588534	168412	595444	382718	C04064
MW0005314	4-Phenylphenol	4-羟基联苯；4-苯基苯酚	Benzene and substituted derivatives	苯及其衍生物	Benzene and substituted derivatives	苯及其衍生物	C12H10O	2	0.7141	92-69-3 | 1322-20-9	FALSE	TRUE	FALSE	10193.7	9471.12	11428.8	10058.6	9129.21	10462.9	6948.38	8077.1	9548.1	8687.07	6810.67	7216.76	10693	12006.1	7499.55	10275	8678.98	6501.24	10392.4	7544.31	9538.85	10477.7	10381.1	9950.98	-
MW0124530	Janthitrem G	Janthitrem G	Heterocyclic compounds	杂环化合物	Heterocyclic compounds	杂环化合物	C39H51NO6	3	0.5407	90986-51-9	FALSE	TRUE	TRUE	26.417	18.532	21.118	25.52	6.69	43.552	112.131	106.136	106.738	148.254	67.006	97.2	20.854	49.495	2.79	4.365	25.506	6.526	29.757	21.059	12.876	36.088	49.386	25.97	-
MEDN0602	Deoxyguanosine 5'-monophosphate(dGMP)	脱氧鸟苷5'-一磷酸(dGMP)	Nucleotide and Its metabolites	核苷酸及其代谢物	Nucleotide and Its metabolites	核苷酸及其代谢物	C10H14N5O7P	1	0.915	902-04-5	TRUE	TRUE	FALSE	1.15458e+06	963023	1.15107e+06	1.05049e+06	758144	995954	313187	374547	267357	389413	312416	361730	647193	1.03555e+06	605559	613602	353290	308402	96577.2	196648	339625	191999	254972	205714	C00362
MW0138201	Furcelleran	弗塞勒兰	Heterocyclic compounds	杂环化合物	Heterocyclic compounds	杂环化合物	C31H27NO4	3	0.6141	9000-21-9	FALSE	TRUE	FALSE	26631	21410.8	20409	25795.5	25419.7	22543.8	43120.1	58065.7	45808.7	40005.5	31258.8	34571.1	23727.6	26238.7	21108.7	22885.6	41794.4	41735.2	23372.1	33567.4	21393.3	18215.5	18102.2	16065.8	-
MW0114498	D-Galactosamine	半乳糖胺	Alcohol and amines	醇、胺类	Amines	胺类	C6H13NO5	3	0.97	90-76-6	FALSE	TRUE	TRUE	3588.82	8270.96	11790.3	6523.48	15414.8	15925.5	11025.8	13399.1	8977.03	26867.2	18383.2	16985	9627.5	7225.45	6085.16	6718.85	3020.71	4654.81	8687.62	1506.61	7814.62	6326.64	9688.51	7974.07	C02262
MW0108576	N2-Succinyl-L-ornithine	N2-琥珀酰-L-鸟氨酸	Amino acid and Its metabolites	氨基酸及其代谢物	Amino acid derivatives	氨基酸衍生物	C9H16N2O5	3	0.9437	899816-95-6	FALSE	TRUE	FALSE	329.143	576.199	922.082	333.805	1211.31	443.772	1089.7	1570.36	1337.34	806.003	900.213	1701.02	340.946	439.189	802.555	441.358	1713.53	1720.96	392.136	857.904	385.742	529.135	188.423	420.701	C03415
MW0015122	7,7-Dimethyl-(5Z,8Z)-eicosadienoic acid	7,7-二甲基-(5Z,8Z)-二十碳二烯酸	FA	脂肪酰类	Oxidized lipids	氧化脂质	C22H40O2	2	0.5924	89560-01-0	FALSE	TRUE	TRUE	170.154	258.338	266.214	383.781	325.347	242.84	5310.67	8247.83	7535.57	6361.43	4514.12	5239.53	193.897	43.244	276.298	351.566	75.199	351.807	1199.21	1083.57	793.099	976.895	864.894	749.629	-
MEDL02514	8-Hydroxy-2'-deoxyguanosine	8-羟基-2-脱氧鸟苷	Nucleotide and Its metabolites	核苷酸及其代谢物	Nucleotide and Its metabolites	核苷酸及其代谢物	C10H13N5O5	2	0.669	88847-89-6	FALSE	TRUE	FALSE	146.846	104.667	2466.68	2686.84	1646.57	2623.36	4133.42	4988.01	6302.55	5187.7	6581.69	6545.55	594.196	49.566	1329.73	406.481	1939.11	2644.9	2191.22	4121.24	2972.16	261.478	2671.58	1429.34	-
MW0159351	Vinblastine	长春碱	Aldehyde,Ketones,Esters	醛、酮、酯类	Esters	酯类	C46H58N4O9	2	0.5575	865-21-4	FALSE	TRUE	TRUE	3329.79	3435.45	5911.42	3341.72	2870.43	4467.98	4178.65	1950.71	3700.99	4694.2	3957.49	2690.19	3008.07	3499.38	3358.78	3520.45	2941.27	4337.26	1102.73	1618.93	378.253	1220.6	1125.02	1852.46	-
MW0155028	Pfaffic acid	PFAFFIC酸	Terpenoids	萜类	Triterpene	三萜	C29H44O3	3	0.522	86432-14-6	FALSE	TRUE	TRUE	888.621	242.079	493.542	403.851	910.848	519.673	2418.02	1846.02	1962.48	1754.31	953.611	1496.19	533.562	586.638	509.914	175.456	650.599	622.194	532.78	825.589	890.337	300.692	529.72	807.607	C08965
MW0103598	Inosine diphosphate	肌苷 5'-二磷酸	Nucleotide and Its metabolites	核苷酸及其代谢物	Nucleotide and Its metabolites	核苷酸及其代谢物	C10H14N4O11P2	2	0.6155	86-04-4	TRUE	TRUE	TRUE	619042	574872	576952	598893	490335	565004	300140	338270	327151	348589	314239	323434	415401	582458	411824	402750	357685	285876	195339	200457	313239	202305	174938	198057	C00104	1.43755
MW0142142	2-{5-[3-(6-Benzoyl-1-propylnaphthalen-2-yloxy)propoxy]indol-1-YL}ethanoic acid	2-{5-[3-(6-Benzoyl-1-propylnaphthalen-2-yloxy)propoxy]indol-1-YL}乙酸	Benzene and substituted derivatives	苯及其衍生物	Benzene and substituted derivatives	苯及其衍生物	C33H31NO5	2	0.7179	853652-40-1	FALSE	TRUE	FALSE	12809.4	9878.25	11069.6	12571.1	13006.9	11799.8	133448	175718	142031	111009	87667	98288.1	14947.4	12272	11839.9	12992.8	20267.8	25470.9	54082.9	78605.8	59036.5	48878.3	54930.4	50934.3	-
FDATN01259	Roquinimex	-	Others	其他	Medicine	药物	C18H16N2O3	1	0.5328	84088-42-6	TRUE	TRUE	FALSE	94091.3	82737.2	94130	94852.6	88614.9	93896.9	202938	198711	269590	231483	238365	204685	50074.7	71620	56240.8	52506.2	79045.6	73366.9	213183	222978	180549	179816	180741	171398	-
MW0055405	N-Palmitoyl Taurine	N-棕榈酰牛磺酸	FA	脂肪酰类	FFA	游离脂肪酸	C18H37NO4S	2	0.9388	83982-06-3	TRUE	TRUE	TRUE	2834.47	3267.73	3774.69	5821.77	4998.96	3231.46	13474.3	15686.4	15700.3	11223.4	9474.61	11917.6	2574.48	1176.35	867.737	881.734	2974.43	4101.47	1723.81	1686.12	1177.89	1135.51	1369.46	567.372	-
MW0139904	Uniconazole-P	尼康唑-P	Heterocyclic compounds	杂环化合物	Heterocyclic compounds	杂环化合物	C15H18ClN3O	2	0.7033	83657-17-4	TRUE	TRUE	FALSE	186647	188366	187078	201923	248866	183498	303369	327939	483497	360856	415135	318606	111140	114898	148756	105257	158423	193165	672245	694020	467459	557606	506467	589687	C18494
MW0117082	Indole-3-propionic acid	3-吲哚丙酸	Organic acid and Its derivatives	有机酸及其衍生物	Organic acid and Its derivatives	有机酸及其衍生物	C11H11NO2	1	0.683	830-96-6	FALSE	TRUE	FALSE	9593	9625.53	9784.92	13422.8	12052.1	11811.2	9316.52	9792.44	14364.2	11582.9	9968.56	8243.11	10265.3	12284.4	11486.2	9119.2	11309.7	8851.16	14208.2	11224.9	12384.4	12667	15387.6	13146.8	-
MW0148861	Echinopsine	海胆碱	Heterocyclic compounds	杂环化合物	Heterocyclic compounds	杂环化合物	C10H9NO	3	0.7494	83-54-5	FALSE	TRUE	FALSE	71643.1	69052.1	67719.2	123369	74788	74594.9	84615.2	65179.2	98739.5	87192.8	93698	81790.1	107147	83509.7	63825	67240.9	78121.4	91733.2	99186.6	98736.1	92131.9	123918	86253.6	109171	-
MW0152747	Lolitrem B	-	Heterocyclic compounds	杂环化合物	Heterocyclic compounds	杂环化合物	C42H55NO7	3	0.732	81771-19-9	FALSE	TRUE	FALSE	8.591	0.923	3.561	3.645	0.865	11.371	5.749	11.039	9.661	10.372	21.024	15.12	6.651	7.219	5.897	2.879	4.75	5.353	6.796	4.67	3.813	1.706	8.125	8.451	C20551
MW0000158	Cabergoline	卡麦角林	Alkaloids	生物碱	Alkaloids	生物碱	C26H37N5O2	3	0.615	81409-90-7	FALSE	TRUE	TRUE	6603.56	6121.38	7787.06	9991.52	8550.43	5895.83	14578	26015	15344.8	13311.5	10780.8	11520.3	6301.32	5883.09	5319.91	4963.8	12117.5	13618.9	6868.19	8981.75	7478.97	3613.27	5214.95	3998.35	C08187
MW0015555	Acetylvalerenolic acid	乙酰戊烯醇酸	Terpenoids	萜类	Sesquiterpenoids	倍半萜	C17H24O4	2	0.8575	81397-67-3	TRUE	TRUE	TRUE	1249.48	934.94	1417.67	1606.71	1258.64	1157.39	8133.62	11218.5	10182.3	9452.86	7796.56	7223.44	222.263	283.776	11.603	14.464	289.445	451.138	10.248	608.606	302.602	7.853	4.805	6.093	-
MW0109041	Pantothenic acid	泛酸	CoEnzyme and vitamins	辅酶和维生素	CoEnzyme and vitamins	辅酶和维生素	C9H17NO5	1	0.9126	79-83-4	TRUE	TRUE	TRUE	319054	309650	357901	359247	318899	317621	326333	307886	339945	331014	327343	317606	118939	127570	125170	123231	122992	155818	184094	126909	155822	152447	151928	172698	C00864
MW0007512	L-Lactic acid	L-乳酸	Organic acid and Its derivatives	有机酸及其衍生物	Organic acid and Its derivatives	有机酸及其衍生物	C3H6O3	1	0.9888	79-33-4	TRUE	TRUE	TRUE	170101	184179	173101	171576	107968	128846	315327	256385	262617	273852	277776	263764	326031	292238	281551	361518	351814	282081	517821	325598	428865	443686	500292	504411	C00186
MW0154985	Penitrem F	培尼替林 F	Heterocyclic compounds	杂环化合物	Heterocyclic compounds	杂环化合物	C37H44ClNO5	3	0.6441	78213-65-7	TRUE	TRUE	TRUE	2946.08	3308.59	3077.14	4693.15	4605.6	3234.41	35311.2	36480.9	38311.3	31916.4	33270	28669	365.187	522.983	2101.37	1965.21	1742.86	2638.5	2714.28	3050.78	2710.44	2501.47	2749.77	2516.77	C20598
MEDN0494	8,15-DiHETE	8,15-二羟基二十碳四烯酸	FA	脂肪酰类	FFA	游离脂肪酸	C20H32O4	1	0.7621	77667-08-4	FALSE	TRUE	FALSE	12324.3	11431.6	15995.5	21928.5	17987.8	10850.1	8181.2	8192.29	5355.9	2950.86	3636.91	2875.67	16170	15315.6	10540.7	9484.55	18219.1	17714	612.002	2075.68	1923.43	407.731	569.361	951.267	-
MW0103510	Cyclic guanosine monophosphate	环状鸟苷一磷酸	Nucleotide and Its metabolites	核苷酸及其代谢物	Nucleotide and Its metabolites	核苷酸及其代谢物	C10H12N5O7P	2	0.6616	7665-99-8 | 40732-48-7	FALSE	TRUE	FALSE	19320.5	22087.6	22299.4	23613.5	20942.5	23347.5	14101.3	16756.4	20088.6	14623.3	11689.3	8916.63	21952.7	26121.8	15561	20764.1	17770.5	12728.9	8281.91	4743.2	10014.5	11383.1	12165	9096.21	C00942
MW0053489	Geranyl diphosphate	牻牛儿基二磷酸盐	Organic acid and Its derivatives	有机酸及其衍生物	Phosphoric acids	磷酸类化合物	C10H20O7P2	2	0.7285	763-10-0	FALSE	TRUE	TRUE	25433.6	28048.1	23228	31869.2	31438.4	27823.2	26035.5	24763.5	24606.3	29762.9	19128.6	23205.1	27532.7	31174.4	26451.1	27508.2	33456.9	30004.8	25246.6	29026.1	30269.5	33188.3	32672.5	30792.7	C05847
MW0015446	9E-heptadecenoic acid	9E-十七碳烯酸	FA	脂肪酰类	Oxidized lipids	氧化脂质	C17H32O2	3	0.864	76261-97-7	FALSE	TRUE	TRUE	25971.3	16487.3	34862.4	38530.6	39753.4	18755	75669.9	63656.9	47844.8	23650.1	23103.2	31625.3	32622.6	27455.5	18547.7	11422.5	23368.8	36387.8	8975.56	10978.8	9410.61	6540.4	7773.06	3753.74	C16536
MW0152081	Lacto-N-triaose	乳-N-三糖	Carbohydrates and Its metabolites	碳水化合物及其代谢物	Carbohydrates and Its metabolites	碳水化合物及其代谢物	C20H35NO16	2	0.7032	75645-27-1	TRUE	TRUE	FALSE	6047.05	4171.82	4851.08	4788.59	3197.28	5124.02	68436.2	86928	83011.5	94106.6	83269.3	83628.7	8845.34	10591.1	8762.49	8336.68	9731.68	10641.3	201839	161371	207581	177308	180302	199838	-
MW0156458	S-(2-Chloroethyl)glutathione	S-(2-氯乙基)谷胱甘肽	Amino acid and Its metabolites	氨基酸及其代谢物	Small Peptide	小肽	C12H20ClN3O6S	3	0.5277	75607-61-3	TRUE	TRUE	FALSE	82745.6	93133.3	89600.4	88572.8	68837.2	83274.6	184839	185230	164741	205452	181367	188014	43903.7	39737.9	46212.5	62299.7	37735.5	37186.9	271615	180255	298487	324777	367931	382032	C20304
MW0103485	beta-Nicotinamide ribose monophosphate	β-烟酰胺核糖一磷酸	Nucleotide and Its metabolites	核苷酸及其代谢物	Nucleotide and Its metabolites	核苷酸及其代谢物	C11H16N2O8P+	3	0.729	75414-16-3	TRUE	TRUE	FALSE	403042	456321	536773	597845	425801	545619	741757	987684	876711	805364	840998	710672	238046	295027	241082	236059	179644	182865	1.26207e+06	789154	1.23271e+06	1.25753e+06	1.35958e+06	1.58185e+06	C00455
MEDN0024	3-Chloro-L-tyrosine	3-氯-L-酪氨酸	Amino acid and Its metabolites	氨基酸及其代谢物	Amino acid derivatives	氨基酸衍生物	C9H10ClNO3	1	0.6209	7423-93-0	FALSE	TRUE	TRUE	21275.2	18770.4	21086.8	30509.4	22354.2	23859.9	13597.5	23434.2	14523.1	16477.8	14558.8	14258	25979.6	24280.8	21297.5	16755	18791	12078.9	6456.83	6030.18	12392.7	10941.6	9699.44	5869.96	-
MW0157212	Sterculic acid	石桐酸	FA	脂肪酰类	FFA	游离脂肪酸	C19H34O2	3	0.6765	738-87-4 | 55088-60-3	FALSE	TRUE	TRUE	58.615	32.587	99.37	227.15	216.283	115.983	10482.6	8256.58	6578.86	3255.53	2907.54	6136.73	105.498	67.505	77.444	30.372	59.798	36.598	68.871	69.588	46.938	16.024	21.694	25.521	C08366
MW0137875	Cerubidin	蜡菊素	Heterocyclic compounds	杂环化合物	Heterocyclic compounds	杂环化合物	C27H29NO10	2	0.6241	73610-99-8	FALSE	TRUE	TRUE	21348.7	24286.7	41652.5	47333.1	110645	46088.5	15651.3	41743.2	114031	84205.1	18635	31200.9	22262.9	28343.8	130057	29892.2	27930.7	44385.7	113388	155228	154919	163796	157206	208954	-
MW0015393	alpha-Dimorphecolic acid	α-二吗啡酸	FA	脂肪酰类	Oxidized lipids	氧化脂质	C18H32O3	1	0.8994	73543-67-6	TRUE	TRUE	TRUE	5133.21	3770.13	5463.54	6699.02	5461.63	4558.59	83579.2	96960.3	90967.7	58514.2	63013	58872.4	1634.35	815.437	1811.09	704.435	544.277	689.252	812.248	641.071	1039.52	751.992	882.643	582.643	C14767
MW0193946	L-Tryptophan	L-色氨酸	Amino acid and Its metabolites	氨基酸及其代谢物	Amino acids	氨基酸	C11H12N2O2	1	0.9555	73-22-3	TRUE	TRUE	FALSE	9995.71	8381.23	8564.95	9253.21	9076.28	9145.12	36153.9	27322.7	46949.8	42950.7	51985.9	40522	6221.89	4943.28	5730.07	5035.91	8082.69	9592.66	20062.3	18762.5	18831.5	18459.2	23631.2	22964.2	C00078
MW0124100	Felodipine	非洛地平	Heterocyclic compounds	杂环化合物	Heterocyclic compounds	杂环化合物	C18H19Cl2NO4	2	0.71	72509-76-3	FALSE	TRUE	TRUE	54115.1	56393.9	68213.8	71789.9	55368.8	53558.1	69830.2	63497.1	71530.9	61733.2	64924.7	64773.5	71527.9	81929.3	54105.1	58753.4	55052	42799.6	42378.1	22398.4	46576.4	44163.9	53075.4	52739.4	-
MW0140300	(2S)-2-(benzenesulfonamido)-3-[[2-(4-piperidin-4-ylpiperidin-1-yl)-4-propan-2-yl-1,3-thiazole-5-carbonyl]amino]propanoic acid	(2S)-2-(苯磺酰胺)-3-[[2-(4-哌啶-4-基哌啶-1-基)-4-丙-2-基-1,3-噻唑-5-羰基]氨基]丙酸	Benzene and substituted derivatives	苯及其衍生物	Benzene and substituted derivatives	苯及其衍生物	C26H37N5O5S2	3	0.6744	718595-27-8	FALSE	TRUE	FALSE	1578.69	2114.89	2746.35	2476.83	3351.01	2310.06	19359.9	25643.2	15990.6	14690.7	11174.1	12841.2	1882.66	2177.42	2082.4	1855.08	3060.19	2781.34	6038.27	10667.5	5523.02	5066.39	5275.76	5660.64	-
MW0000334	Ecgonine methyl ester	芽子碱甲酯	Alkaloids	生物碱	Tropan alkaloids	莨菪烷类生物碱	C10H17NO3	3	0.7891	7143-09-1	TRUE	TRUE	TRUE	298.774	307.054	410.482	256.256	274.377	463.805	1672.38	1960.58	1792.14	1832.98	1224.21	1239.6	38.402	142.95	29.416	17.361	23.757	37.265	42.878	37.802	31.085	41.869	7.598	35.266	-
MW0115025	Oxoamide	乙酰胺	Alcohol and amines	醇、胺类	Amines	胺类	C10H12N2O2	2	0.5777	713-05-3	FALSE	TRUE	TRUE	64471.2	47858.9	57773.5	74253	58994.6	60791.9	76802	51796.1	96890.7	82100.7	79992.2	72547.4	80145.1	79700.6	65718.1	61297.8	75061.4	58364.8	114496	66944.8	100756	94631	115754	115751	-
MW0157418	Tetracenomycin C	四霉素C	Benzene and substituted derivatives	苯及其衍生物	Benzene and substituted derivatives	苯及其衍生物	C23H20O11	3	0.6718	71135-22-3	FALSE	TRUE	TRUE	21108.5	20089.1	24945.4	26968.5	23210	23699.3	17148.9	20265.1	27599.4	17671	20459.9	18021.5	25306.4	24826.4	20289.3	19603.3	24257.1	18250.1	11904.8	7884.34	9631.04	10647.7	9313.74	9419.07	C06801
MW0013395	1-hexadecanoyl-2-(5Z,8Z,11Z,14Z-eicosatetraenoyl)-sn-glycero-3-phosphoethanolamine	2-花生四烯酰基-1-棕榈酰基-sn-甘油-3-磷酸乙醇胺	GP	甘油磷脂类	PE	磷脂酰乙醇胺	C41H74NO8P	2	0.6735	70812-59-8	FALSE	TRUE	TRUE	586318	706804	708742	801950	712649	805474	1.06127e+06	1.082e+06	924124	818530	1.00875e+06	1.10399e+06	783327	742799	400116	266159	433449	352831	830117	547497	613122	536091	459133	714004	-
MW0159685	Glutathione	谷胱甘肽	Amino acid and Its metabolites	氨基酸及其代谢物	Amino acid derivatives	氨基酸衍生物	C10H17N3O6S	3	0.9661	70-18-8	TRUE	TRUE	FALSE	28999.8	29851.9	38012.2	38383.7	36708.3	34758.4	63196.2	64444	82588.5	55386.8	67392.4	64919.5	24646.6	19542	20618.4	16278.9	17750.4	27511.2	123797	101244	110390	127624	117641	119571	C00051
MW0012919	LPE(18:0/0:0)	LPE(18:0/0:0)	GP	甘油磷脂类	PC	磷脂酰胆碱	C23H48NO7P	1	0.9565	69747-55-3	FALSE	TRUE	FALSE	209179	168041	220107	256462	257191	217831	1.53097e+06	1.82556e+06	1.56555e+06	1.07751e+06	933883	955424	279623	254606	229720	225176	384501	395514	859535	1.0736e+06	752420	603830	621058	504685	-
MW0141536	17beta-[Bis(2-hydroxyethyl)amino]androst-5-en-3beta-ol	17beta-[双(2-羟乙基)氨基]androst-5-en-3beta-ol	Alcohol and amines	醇、胺类	Alcohols	醇类	C23H39NO3	3	0.7977	6956-93-0	TRUE	TRUE	FALSE	20.366	32.326	6.482	1390.36	8.158	27.644	7687.6	7711.51	8492.72	9457.63	7929.04	8318.21	4014.07	1812	1060.15	1129.94	1773.74	1304.32	2561.66	1402.68	1543.96	1399.59	1942.03	2287.22	-
MW0102909	trans-Vaccenic acid	反式油酸	FA	脂肪酰类	FFA	游离脂肪酸	C18H34O2	3	0.6531	693-72-1	TRUE	TRUE	FALSE	13204	16387.4	17061.3	21283.2	11058.4	11441.1	2873.17	5140.68	5089.49	3348.4	3848.07	2874.12	6680.05	7029.39	10050.7	9655.5	5694.86	10431.7	9914.05	4214.24	7330.97	10559.1	8162.14	7743.36	C08367
MW0108118	Malic acid	苹果酸	Organic acid and Its derivatives	有机酸及其衍生物	Organic acid and Its derivatives	有机酸及其衍生物	C4H6O5	3	0.9627	6915-15-7 | 617-48-1 | 143435-96-5	FALSE	TRUE	FALSE	5983.57	5279.74	5756.27	7370.18	8764.27	9109.27	21253.3	15933.8	15134.7	18671.3	17922.6	21803.2	7143.99	4568.74	10458.8	6817.75	4969.16	6245.8	25699.9	15024	28556.7	30287.8	28821.8	26161.6	C00711 | C03668
MW0159863	Hypoxanthine	次黄嘌呤	Nucleotide and Its metabolites	核苷酸及其代谢物	Nucleotide and Its metabolites	核苷酸及其代谢物	C5H4N4O	1	0.9288	68-94-0	TRUE	TRUE	TRUE	51738.1	51234.4	45390.2	45851.2	50595.1	52553.8	197171	168896	176032	150458	184962	166021	20478.3	16690.9	15559.6	13995.2	18258.9	20553.1	94451.1	117922	95723.9	109720	97201.3	120718	C00262	1.80892
MEDP1824	Caftaric acid	单咖啡酰酒石酸	Organic acid and Its derivatives	有机酸及其衍生物	Organic acid and Its derivatives	有机酸及其衍生物	C13H12O9	2	0.6682	67879-58-7	FALSE	TRUE	FALSE	3821.91	4876.12	6062.27	6305.87	5658.19	6159.74	2600.51	3934.4	3550.21	2737.24	3626.97	3607.72	5062.73	6719.83	2786.15	4285.7	5008.45	4128.51	1305.81	2199.93	2285.05	1362.71	809.746	497.358	-
MW0007137	Fenpropimorph	苯丙吗啡	Benzene and substituted derivatives	苯及其衍生物	Benzene and substituted derivatives	苯及其衍生物	C20H33NO	3	0.7005	67564-91-4	FALSE	TRUE	TRUE	2417.24	3567.15	4156.03	4240.47	3262.53	3531.84	57625.4	66153.9	66854.1	69259.7	58701.2	58022.9	7177.48	3293.21	2604.79	1956.19	2400.26	2820.74	2837.23	5979.93	4454.67	4714.1	5240.79	2764.51	C18787
MW0109251	Phosphocreatine	磷酸肌酸	Heterocyclic compounds	杂环化合物	Heterocyclic compounds	杂环化合物	C4H10N3O5P	1	0.77	67-07-2	FALSE	TRUE	TRUE	4922.32	7560.93	7590.01	7244.03	6021.77	5423.05	4107.75	986.66	6193.71	4089.81	4515.41	7077.68	9399.21	7848.74	6732.86	6104.58	5165.11	3867.71	10634.4	4309.45	5706.46	9844.02	8914.22	13062.9	C02305
MW0138365	Hernandezine	埃尔南德津	Heterocyclic compounds	杂环化合物	Heterocyclic compounds	杂环化合物	C39H44N2O7	3	0.8726	6681-13-6	FALSE	TRUE	FALSE	41.923	19.813	64.803	39.215	25.704	8075.15	3591.98	4617.77	6885.15	8084.6	5077.68	5331.41	45.716	11.257	8595.71	8.953	11231.8	5.041	1900.94	2177.76	6284.5	1559.29	2718.89	1876.81	C09461
MW0149104	Evoxanthidine	依伏黄苷	Heterocyclic compounds	杂环化合物	Heterocyclic compounds	杂环化合物	C15H11NO4	3	0.7238	668-35-9	FALSE	TRUE	FALSE	91523.1	96243.5	99671.2	104146	94225.6	85838.6	96397.4	87593.3	112064	95525.7	105955	89292.3	109586	124687	84373	88326.5	97286.5	84068.9	73785.2	70311.6	71139.4	88049.4	80905.2	93581	C10668
MW0105579	Alendronic acid	阿仑膦酸	Organic acid and Its derivatives	有机酸及其衍生物	Organic acid and Its derivatives	有机酸及其衍生物	C4H13NO7P2	2	0.7919	66376-36-1	FALSE	TRUE	FALSE	14225.4	11550.3	15323.4	18165.3	15520.9	14406.2	13103.3	13688.6	16244.4	5668.83	13409.3	11411	18139.3	21267.3	15349.9	15237.8	14864.4	11728.7	3914.15	7884.95	7831.42	9976.72	2980.79	8520.68	C07752
MEDL01963	Salicylamide	水杨酰胺	Benzene and substituted derivatives	苯及其衍生物	Phenolics	苯酚类	C7H7NO2	2	0.7654	65-45-2	FALSE	TRUE	TRUE	3734.41	6968.04	8832.39	10567.9	6693.66	8459.28	6929.16	9191.64	8177.52	7550.73	6432.78	4549.31	5827.45	6604.28	7026.93	6176.58	6127.78	6888.56	5637.3	777.795	5227.72	2461.77	5241.93	5318.37	-
MW0153455	Melosatin B	美乐菌素B	Heterocyclic compounds	杂环化合物	Heterocyclic compounds	杂环化合物	C19H19NO2	3	0.535	64838-03-5	FALSE	TRUE	TRUE	1309.6	665.454	2278.86	1702.24	495.514	946.929	3605.38	2517.69	3456.65	2022.01	4188.93	3457.66	636.06	1174.31	1020.61	729.638	572.906	1625.14	2376.52	1479.98	277.069	660.41	1418.38	705.118	C09222
MEDN1309	3-(Methylthio)propionic acid	3-甲基硫代丙酸	Organic acid and Its derivatives	有机酸及其衍生物	Organic acid and Its derivatives	有机酸及其衍生物	C4H8O2S	1	0.6783	646-01-5	FALSE	TRUE	TRUE	6895.01	6755.8	8092.46	10851	9463.42	7760.51	7124.94	7828.12	8980.09	10701	9309.42	10424.2	8276.71	8437.67	6885.52	6814.52	8173.38	6284.23	7068.39	5429.07	7801.53	6373.24	9648.76	6052.19	C08276
MW0103635	Nicotinic acid adenine dinucleotide	烟酸腺嘌呤二核苷酸	Nucleotide and Its metabolites	核苷酸及其代谢物	Nucleotide and Its metabolites	核苷酸及其代谢物	C21H27N6O15P2+	1	0.971	6450-77-7	FALSE	TRUE	FALSE	9424.01	8845.67	9377.67	10883.1	3047.77	4158.94	216697	218782	225013	235312	214249	219628	2399.02	7627.36	7620.88	4623.78	5184.82	5830.82	117577	97712	128463	146530	149078	149608	C00857
MEDL00534	D-Malic acid	D-(+)-苹果酸	Organic acid and Its derivatives	有机酸及其衍生物	Organic acid and Its derivatives	有机酸及其衍生物	C4H6O5	1	0.7759	636-61-3	FALSE	TRUE	FALSE	31419.8	30621.5	26081.1	26098	23564.4	32744.6	75637	63659.8	67765.4	71094.2	70850.3	81235.4	34101	26474.1	25343.3	31777.3	28966.5	36702.9	100068	71210.6	100651	109857	119820	119532	C00497
MW0106767	gamma-Glutamylcysteine	γ-谷氨酰半胱氨酸	Amino acid and Its metabolites	氨基酸及其代谢物	Small Peptide	小肽	C8H14N2O5S	3	0.9854	636-58-8	FALSE	TRUE	FALSE	839.872	274.943	366.378	1020.55	507.249	442.985	3100.76	2812.98	3896.2	3228.03	3312.84	3354.18	328.303	352.064	126.894	260.71	302.544	510.236	520.087	34.244	1360.25	2307.35	2602.59	2016.56	C00669
pme3174	Cytidine-5'-monophosphate	胞苷-5'-单磷酸	Nucleotide and Its metabolites	核苷酸及其代谢物	Nucleotide and Its metabolites	核苷酸及其代谢物	C9H14N3O8P	1	0.8662	63-37-6	FALSE	TRUE	FALSE	318010	297458	307484	355647	227633	317737	64119.2	65354.1	21077.5	54895.8	47020.3	57389.4	361735	427025	274704	275957	226529	134513	69000.8	88794.1	145219	104739	101405	90744.5	C00055
MW0168613	4-Methylumbelliferyl glucuronide	4-甲基伞形酮葡糖苷酸；4-甲基伞形酮基葡萄糖醛酸苷	Heterocyclic compounds	杂环化合物	Heterocyclic compounds	杂环化合物	C16H16O9	2	0.7809	6160-80-1	FALSE	TRUE	TRUE	142743	139852	155349	166462	147946	144758	158924	158368	199433	167285	168368	155037	141782	161180	122351	117393	130391	117228	142263	134445	146494	147933	157006	165417	C11584
MW0139587	Rifapentine	利福喷丁	Heterocyclic compounds	杂环化合物	Heterocyclic compounds	杂环化合物	C47H64N4O12	3	0.6682	61379-65-5	FALSE	TRUE	FALSE	2.30276e+06	2.19741e+06	2.17912e+06	2.60174e+06	2.32328e+06	2.28016e+06	2.38664e+06	2.51631e+06	3.01268e+06	2.57615e+06	2.48643e+06	2.38427e+06	2.45923e+06	2.79725e+06	2.0594e+06	2.09931e+06	2.09847e+06	1.91332e+06	3.35806e+06	2.91986e+06	3.35361e+06	3.31661e+06	3.36888e+06	3.33382e+06	C08059
MW0103478	Adenosine monophosphate	5'-腺嘌呤核苷酸	Nucleotide and Its metabolites	核苷酸及其代谢物	Nucleotide and Its metabolites	核苷酸及其代谢物	C10H14N5O7P	1	0.9524	61-19-8	TRUE	TRUE	TRUE	9.48216e+06	9.18993e+06	9.66776e+06	1.03317e+07	7.51359e+06	1.00363e+07	4.94651e+06	5.91364e+06	5.18244e+06	5.62209e+06	5.5403e+06	5.29246e+06	6.78017e+06	9.40752e+06	6.1228e+06	6.6434e+06	5.86553e+06	4.73692e+06	4.14605e+06	4.19308e+06	5.5879e+06	4.1376e+06	5.14178e+06	4.33402e+06	C00020	1.32225
MW0118781	4-Hydroxy-2-methylquinoline	2-甲基喹啉-4-醇	Heterocyclic compounds	杂环化合物	Heterocyclic compounds	杂环化合物	C10H9NO	2	0.717	607-67-0 | 5660-24-2	FALSE	TRUE	TRUE	118151	108568	127015	126286	160959	127347	131158	126176	149367	136463	129551	125297	110077	164550	91148.5	106225	105553	100445	122335	118786	113258	114053	115560	129653	C21873
MEDN0383	FFA(18:2)	亚油酸	FA	脂肪酰类	FFA	游离脂肪酸	C18H32O2	1	0.9644	60-33-3	TRUE	TRUE	TRUE	38335.7	45089.5	67639.9	79863.3	76093.5	53105.7	295616	286188	262714	140663	128336	150737	34441.7	22667.6	17596.2	11963.5	29259.4	29808.8	9759.68	10487.4	9763.28	6445.2	4119.26	5602.25	C01595
MW0108239	Methotrexate	甲氨蝶呤	Heterocyclic compounds	杂环化合物	Pteridines and derivatives	蝶啶及其衍生物	C20H22N8O5	2	0.8805	59-05-2	TRUE	TRUE	TRUE	169206	157336	169291	198675	179362	182544	177737	176182	209385	181406	173018	158124	130379	169044	122072	121250	135263	142014	154894	166410	154922	149448	151536	161706	C01937
MEDP1130	Eicosa-8,11,14-trien-5-ynoic acid	5,6-脱氢花生四烯酸	FA	脂肪酰类	Oxidized lipids	氧化脂质	C20H30O2	1	0.9271	58688-54-3	TRUE	TRUE	TRUE	80693	78896.6	134382	116382	108190	73765.1	341461	330805	285359	159356	172497	183473	45457.6	32905.8	35809.4	25943.9	59219.2	47573.2	68242.2	78500.3	102358	60619	40431.2	56351.5	-
MW0106167	cis-Aconitic acid	乌头酸	Organic acid and Its derivatives	有机酸及其衍生物	Organic acid and Its derivatives	有机酸及其衍生物	C6H6O6	3	0.5891	585-84-2	TRUE	TRUE	TRUE	2947.44	2761.79	2825.74	3026.33	2848.42	3381.17	1049.63	1183.44	4956.82	2391.25	2132.34	2654.74	15191.3	10231.2	8628.6	8098.71	10750.4	1187.53	10844.4	2494.18	9297.32	9680.45	12641.4	10684.2	C00417
MW0103709	Uridine-5'-monophosphate	5-尿嘧啶核苷酸	Nucleotide and Its metabolites	核苷酸及其代谢物	Nucleotide and Its metabolites	核苷酸及其代谢物	C9H13N2O9P	1	0.9421	58-97-9	FALSE	TRUE	FALSE	2.49889e+06	2.40735e+06	2.37429e+06	2.57451e+06	2.01657e+06	2.29671e+06	1.56426e+06	1.45811e+06	1.27895e+06	1.42532e+06	1.43205e+06	1.54763e+06	2.54942e+06	3.3854e+06	2.31547e+06	2.22869e+06	2.12736e+06	1.78296e+06	1.73491e+06	1.70031e+06	2.49989e+06	1.72199e+06	2.02531e+06	1.98e+06	C00105
MW0169991	Uridine	尿嘧啶核苷	Nucleotide and Its metabolites	核苷酸及其代谢物	Nucleotide and Its metabolites	核苷酸及其代谢物	C9H12N2O6	1	0.6226	58-96-8	TRUE	TRUE	TRUE	12124.8	4400.74	7282.56	4579.12	5779.11	1877.87	1578.03	3604.58	3007.59	3716.26	5239.36	4607.84	2640.3	96.097	2689.79	326.798	463.451	306.02	310.9	340.775	160.143	362.3	326.02	455.877	C00299
MEDL01764	Maritimetin	海生菊苷	Flavonoids	黄酮	Sinensetin	橙黄酮	C15H10O6	1	0.7329	576-02-3	FALSE	TRUE	FALSE	18380.9	16179	17667.7	21325.1	19221.2	19622.6	20347.2	18524.4	22224.3	19710	18629.6	18549.3	20505.1	22080.2	15509.5	16011.2	16988	13894.3	22680.2	18860.3	23356.8	21929.7	20863	22967.6	C08720
MW0007329	Homovanillin	3-甲氧基-4-羟基苯乙醛；（4-羟基-3-甲氧基苯基）乙醛；高香草醛	Benzene and substituted derivatives	苯及其衍生物	Phenolics	苯酚类	C9H10O3	3	0.8955	5703-24-2	TRUE	TRUE	TRUE	2137.12	2169.14	2446.88	2573.64	2334.78	2222.69	735.713	612.287	625.695	711.934	869.234	596.283	573.947	779.825	765.941	679.423	718.935	860.339	263.02	11.834	281.179	107.545	205.814	270.599	C05581
MW0123166	Bropirimine	溴匹胺	Heterocyclic compounds	杂环化合物	Heterocyclic compounds	杂环化合物	C10H8BrN3O	2	0.7254	56741-95-8	FALSE	TRUE	FALSE	11292.3	11468.3	3670.62	7835.34	11096.9	10467.6	3819.79	6875.31	2721.68	8790.79	2838.34	5371.92	3938.48	15379.7	8110.69	9785.15	16676.4	6741.02	1392.37	2241.97	1726.46	2334.32	1806.88	597.766	-
MW0143978	7-Keto-dehydroepiandrosterone	7-酮-脱氢表雄酮	Aldehyde,Ketones,Esters	醛、酮、酯类	Ketones	酮类	C19H26O3	2	0.6476	566-19-8	FALSE	TRUE	TRUE	141.812	479.631	602.223	196.89	121.333	113.674	3048.41	1815.22	2911.3	1256.38	2466.16	107.313	197.81	74.571	42.808	93.822	59.596	499.468	136.777	336.295	107.33	524.11	622.154	1245.26	-
MW0115322	Sucralose	三氯蔗糖	Carbohydrates and Its metabolites	碳水化合物及其代谢物	Sugars	糖类	C12H19Cl3O8	2	0.7294	56038-13-2	FALSE	TRUE	TRUE	9754.36	13367.1	15510.7	14980.1	7824.01	9416.92	11318.3	5368.59	5490.28	9047.49	8610.23	11027.1	20013.6	19727.4	12461.6	15441.6	10092.6	7841.61	17323.8	5271.41	22878.1	27760.5	23934	22979.5	-
MW0107683	L-cystathionine	L-胱硫醚	Amino acid and Its metabolites	氨基酸及其代谢物	Amino acid derivatives	氨基酸衍生物	C7H14N2O4S	3	0.5321	56-88-2	FALSE	TRUE	FALSE	2832.75	1518.28	5291.21	4606.14	4400.54	4833.99	118680	156736	88962.4	129944	91673.4	103587	8359.21	8995.56	6593.25	5025.14	4879.61	1111.87	78962.4	61774.2	75399.4	67881.1	90478	78753.2	C02291
MW0106988	Glutamine	L-谷氨酰胺	Amino acid and Its metabolites	氨基酸及其代谢物	Amino acids	氨基酸	C5H10N2O3	1	0.7843	56-85-9	TRUE	TRUE	FALSE	71580	72674.7	75681.7	100415	85794.6	81201.5	10090.8	9949.56	9612.06	10045.5	8643.3	1820.16	28946.9	60346.1	54688.6	61153.3	81736.5	73632.8	39613.2	22217.1	21838.8	19365	15807.3	17712.2	C00064
MW0105914	L-Aspartic acid	L-天冬氨酸	Amino acid and Its metabolites	氨基酸及其代谢物	Amino acids	氨基酸	C4H7NO4	1	0.9409	56-84-8	FALSE	TRUE	TRUE	13648.1	14027	13118.9	13681.3	8271.37	7908.09	79919.9	65001.9	49125.3	71647	65815.1	76099.8	29418.5	29395.5	19160.1	16384.3	11783.8	6449.33	225226	137251	273933	279285	369096	296559	C00049
MEDL02760	Glyceraldehyde	甘油醛	Aldehyde,Ketones,Esters	醛、酮、酯类	Aldehydes	醛类	C3H6O3	1	0.7763	56-82-6	TRUE	TRUE	TRUE	142300	118288	142466	129490	89999.6	89944.4	266856	232483	248404	222078	249633	228504	258955	203210	250167	255392	228190	273692	206587	312872	425466	419127	426176	457580	C02154
MW0121543	5-Hydroxytryptophan	5-羟基-L-色氨酸	Amino acid and Its metabolites	氨基酸及其代谢物	Amino acids	氨基酸	C11H12N2O3	1	0.7713	56-69-9 | 114-03-4 | 72572-98-6	TRUE	TRUE	TRUE	12370.5	10631.3	12949.2	12472.6	11778.1	11887.6	38187.9	31283.4	39858.2	39530.5	37821.9	36846.1	7008.08	6302.69	8438.6	8281.64	9056.53	11621	16236.4	16228.9	15197.7	14239.7	16013.7	12103.6	C01017
MW0109669	L-Serine	L-丝氨酸	Amino acid and Its metabolites	氨基酸及其代谢物	Amino acids	氨基酸	C3H7NO3	3	0.9106	56-45-1	TRUE	TRUE	TRUE	6015.24	7805.73	7683.5	8216.14	3422.72	7037.74	7155.1	6685.33	4640.16	9044.38	7985.82	9360.14	227.833	109.251	134.778	312.195	341.236	880.514	264.996	403.318	1758.23	1282.92	911.272	1683.44	C00065	10.2349
MW0009105	Nitazoxanide	硝唑尼特	Benzene and substituted derivatives	苯及其衍生物	Benzene and substituted derivatives	苯及其衍生物	C12H9N3O5S	2	0.7394	55981-09-4	FALSE	TRUE	TRUE	35271	44358.2	49793.8	50666	29106.3	33372.2	35099.4	28504.3	20654.9	39246.6	26046.5	34254.3	86242.4	60543.5	54712.2	64367.1	31677.2	17951.1	55687	18394.9	97762.2	93730.1	94501.6	93257.5	-
MW0052509	Eicosadienoic acid	二十碳二烯酸	FA	脂肪酰类	FFA	游离脂肪酸	C20H36O2	1	0.9583	5598-38-9	TRUE	TRUE	TRUE	4223.81	2586.1	6110.75	5581.17	4557.97	3320.68	309121	382333	288713	151074	153154	230137	1432.58	1780.2	1945.13	3345.73	2757.05	3157.66	8145.6	8494.61	8157.68	6336.6	5302.36	1604.07	C16525
MW0063789	Tetracosanoic acid	-	FA	脂肪酰类	FFA	游离脂肪酸	C24H48O2	2	0.9307	557-59-5	FALSE	TRUE	FALSE	17267.3	4910.62	4675.4	5182.4	4585.72	3852.8	20909.8	22513.4	23654.4	13266.9	11247.4	12801.9	30575.7	19060.7	15325.9	11752.8	39982	3427.96	9553.89	6857.6	5448.13	5868.24	7529.62	4912.1	C08320
MW0054663	Maleamic acid	马来酰胺酸	Alcohol and amines	醇、胺类	Amines	胺类	C4H5NO3	1	0.7761	557-24-4 | 29996-04-1	FALSE	TRUE	FALSE	47354.1	43527.8	51197.2	140.155	43598.1	38504.1	199571	190559	203457	215074	214846	192521	199.582	42069.5	30661	33684.7	33192	36385.5	144286	143060	129411	146066	154431	147978	C01596
MW0126267	protoporphyrin IX	原卟啉 IX	Heterocyclic compounds	杂环化合物	Heterocyclic compounds	杂环化合物	C34H34N4O4	2	0.7646	553-12-8	FALSE	TRUE	TRUE	1105.29	1326.52	1508.67	1485.84	1606.59	974.123	8712.72	10050	11113.7	10397.1	12140.7	10020.6	2210.11	2715.75	2326.2	1156.73	1529.31	1170.47	1422.77	1728.12	1711.6	2291.4	1821.24	2033.18	C02191 | C75594
MW0014655	5,8-Epoxy-5,8-dihydro-3-hydroxy-8'-apo-b,y-carotenal	5,8-Epoxy-5,8-dihydro-3-hydroxy-8'-apo-b,y-carotenal	Others	其他	Carotenoids	类胡萝卜素	C30H40O3	3	0.5685	54899-35-3	FALSE	TRUE	FALSE	8847.43	6884.06	10096.6	8982.55	8482.89	8732.67	23379	22322.8	27399.8	18890.3	21998.2	18556	7093.91	4625.66	8238	6665.75	6631.8	8832.35	49097.9	44309.7	42627.2	33901.6	40738.2	38420.8	-
MW0014719	5beta-Cholanic acid	熊胆酸	Bile acids	胆汁酸	Bile acids	胆汁酸	C24H40O2	2	0.8271	546-18-9	FALSE	TRUE	FALSE	4830.43	6017.28	13.463	6.087	41.531	6.591	2857.99	120508	119513	57957.2	50291.1	51183	14759.8	11.824	26.134	11.346	14.261	89.719	9936.44	3146.8	4771.71	4689.37	2277.51	2029.43	C19642
MW0063244	(5Z)-5-[(2E,4E,6E,8E)-11-[(4R)-4-hydroxy-2,6,6-trimethylcyclohexen-1-yl]-2,9-dimethylundeca-2,4,6,8-tetraen-10-ynylidene]-3-[(E)-2-[(1S,4S,6R)-4-hydroxy-2,2,6-trimethyl-7-oxabicyclo[4.1.0]heptan-1-yl]ethenyl]furan-2-one	-	FA	脂肪酰类	Others	其他	C37H46O5	3	0.7711	54369-11-8	FALSE	TRUE	TRUE	67.545	147.908	78.158	81.828	8.73	170.882	146.612	101.527	179.836	68.707	229.274	19.202	23.025	31.84	52.947	46.673	63.944	60.515	7.105	20.432	47.967	35.2	17.883	27.203	-
MW0168231	Miraxanthin-V	美紫杉素-V	Organic acid and Its derivatives	有机酸及其衍生物	Organic acid and Its derivatives	有机酸及其衍生物	C17H18N2O6	3	0.9393	5375-64-4	TRUE	TRUE	TRUE	4493.29	5058.16	6001.98	8551.5	6525.71	4318.74	7459.38	7103.33	9246.94	6297.98	6513.81	6221.05	3049.57	4235.27	3553.77	4751.24	3324.93	4316.98	2789.38	4661.43	3503.55	3377.65	3144.05	2365.08	C08557
MW0012105	9-oxo-15R-hydroxy-16,16-dimethyl-5Z,13E-prostadienoic acid	9-oxo-15R-hydroxy-16,16-dimethyl-5Z,13E-prostadienoic acid	Hormones and hormone related compounds	激素及激素相关物质	Hormones and hormone related compounds	激素及激素相关物质	C22H36O4	2	0.7296	53658-98-3	FALSE	TRUE	TRUE	10632.8	9944.04	10032.3	16665.8	14251.2	9742.91	25131.3	28271	29360	18835.9	14949.6	17275.2	15465.8	11736.1	8726.08	6478.4	10397.1	11748.8	10661.3	11586.7	12295.1	5825.64	11027.8	8942.06	-
MW0009616	Pyrimethanil	嘧霉胺	Benzene and substituted derivatives	苯及其衍生物	Benzene and substituted derivatives	苯及其衍生物	C12H13N3	2	0.6042	53112-28-0	FALSE	TRUE	FALSE	26564.7	23221.2	27779.5	31696.4	29216.3	29512.9	30380.9	28878.9	32795.9	28097	28329.9	27542.6	35146.6	33395.6	27367	28198.6	27566.6	21857	36694	26674.5	35612.7	35845.2	37113.9	36116.6	C11180
MW0054786	(2E,4E)-11-Methoxy-3,7,11-trimethyldodeca-2,4-dienoic acid	甲戊二烯酸	Terpenoids	萜类	Sesquiterpenoids	倍半萜	C16H28O3	2	0.7278	53092-52-7	TRUE	TRUE	TRUE	659.469	545.979	750.22	722.482	651.705	637.95	3237.6	2840.7	3031.78	2417.72	6202.11	2313.02	7.954	14.67	8.571	6.251	6.605	11.844	3.877	176.321	0.734	3.646	6.007	3.088	-
MEDP0555	Androsterone	雄酮	Hormones and hormone related compounds	激素及激素相关物质	Hormones and hormone related compounds	激素及激素相关物质	C19H30O2	3	0.6494	53-41-8	TRUE	TRUE	FALSE	808.11	766.543	647.83	1481.99	91.764	641.726	60360.2	48805.8	46489.3	25582.5	26219.7	18473.7	2960.61	2778.32	3942.42	1758.61	1966.01	4492.27	6602.7	9250.14	7331.67	10306	8026.19	23005.6	C00523
MW0012920	1-Octadecyl Lysophosphatidic Acid	1-十八烷基溶血磷脂酸	GP	甘油磷脂类	PA	磷脂酸	C21H45O6P	2	0.723	52977-29-4	FALSE	TRUE	FALSE	21149.6	17446.9	29019.7	27371	30276.9	27177.9	356811	435984	356596	277022	229588	250237	27964.2	26731.3	26563.7	24547.4	34195.3	49756.4	284501	292306	203932	204611	192554	164003	-
MW0115112	Perseitol	鳄梨醇	Alcohol and amines	醇、胺类	Alcohols	醇类	C7H16O7	2	0.5533	527-06-0	FALSE	TRUE	TRUE	1422.06	1355.94	3681.16	3820.37	3592.11	2896.37	4723.29	5659.4	9099.05	5959.73	5897.14	6240.33	2376.35	1724.84	907.112	1823.58	3323.53	3027.12	3961.47	1924.99	3249.09	3422.65	4097.11	2876.86	C08255
MW0126273	Psilocin	赛洛辛	Heterocyclic compounds	杂环化合物	Heterocyclic compounds	杂环化合物	C12H16N2O	3	0.5328	520-53-6	FALSE	TRUE	TRUE	7643.11	6120.65	5322.58	7436.09	5557.98	6943.11	9209.25	7942.93	5402.61	8584.05	6769.22	8101.16	12022.9	11837.1	7582.51	9696.53	6512.94	4342.97	10437.4	5873.04	12126.1	13014.3	11027.7	9709.98	C08312
MW0105168	Succinylacetone	4,6-二氧庚酸	Organic acid and Its derivatives	有机酸及其衍生物	Organic acid and Its derivatives	有机酸及其衍生物	C7H10O4	2	0.7086	51568-18-4	FALSE	TRUE	FALSE	148952	136225	137093	162513	145708	201179	190589	175862	228231	195998	204438	207367	127730	147469	122610	132819	139960	137730	164971	170846	181550	174156	178501	198077	-
MW0103061	FAA(18:1)	顺式十油酸	FA	脂肪酰类	FFA	游离脂肪酸	C18H34O2	1	0.9822	506-17-2	FALSE	TRUE	TRUE	673865	529789	693820	769649	700086	570890	1.16499e+06	1.3196e+06	1.26567e+06	660575	582691	815894	847008	637109	484376	384061	548523	703523	422849	427902	395532	187893	288304	204288	C21944
MW0053863	Heptadecanoic acid	十七烷酸	FA	脂肪酰类	FFA	游离脂肪酸	C17H34O2	3	0.8321	506-12-7	FALSE	TRUE	TRUE	18520.1	24710.1	22549.2	42404.5	14741.8	17226.7	151537	141754	142343	143812	81778.8	87908.9	43980.5	43391.7	16070.2	15382	19570.2	31123	44601.8	29891.7	31600.2	25063.4	31531.4	37046.2	-
MW0152660	L-glyceraldehyde	L-甘油醛	Carbohydrates and Its metabolites	碳水化合物及其代谢物	Sugars	糖类	C3H6O3	3	0.8836	497-09-6	FALSE	TRUE	FALSE	513.148	700.627	178.202	337.603	479.266	664.89	11317.8	10479.3	9900.8	13680.9	12308.7	13679.6	368.457	502.849	566.01	2076.14	353.936	509.942	6521.94	5619.61	8132.06	7282.06	7577.2	9214.34	C02426
MW0007319	Hippuric acid	马尿酸	Organic acid and Its derivatives	有机酸及其衍生物	Organic acid and Its derivatives	有机酸及其衍生物	C9H9NO3	1	0.7728	495-69-2	TRUE	TRUE	TRUE	23070.8	19495.1	23089.2	21722.5	19638.8	21955.3	20834.2	21412.2	24958.9	24291.9	24897.8	23432.9	5610.53	6623.23	6317.99	6331.94	7736.12	9263.93	12019.5	10895.1	17342.4	11207.2	9690.3	8484.55	C01586
MW0153477	Mesoporphyrin IX	中卟啉 IX	Heterocyclic compounds	杂环化合物	Heterocyclic compounds	杂环化合物	C34H38N4O4	2	0.6548	493-90-3	FALSE	TRUE	FALSE	771.92	2741.17	3650.73	3626.57	3480.84	2717.01	53629.7	63548.2	51882.3	39105.3	28824	27486.4	1872.12	821.608	3491.89	2598.55	6952.53	7097.81	18919	26335.6	19795.6	16825.1	22744.9	19738	-
MW0103474	Adenosine diphosphate ribose	腺苷二磷酸核糖	Nucleotide and Its metabolites	核苷酸及其代谢物	Nucleotide and Its metabolites	核苷酸及其代谢物	C15H23N5O14P2	3	0.9991	47775-00-8	TRUE	TRUE	FALSE	181618	188841	209783	251815	161593	148671	2.82548e+06	2.54041e+06	2.62026e+06	3.11331e+06	2.81623e+06	2.83011e+06	98521.4	112976	168978	129529	121478	90740.7	1.63202e+06	1.34448e+06	1.8216e+06	2.03903e+06	1.9705e+06	2.06276e+06	C00301
MEDN0428	N6-Succinyl Adenosine	N6-琥珀酰腺苷	Nucleotide and Its metabolites	核苷酸及其代谢物	Nucleotide and Its metabolites	核苷酸及其代谢物	C14H17N5O8	1	0.8364	4542-23-8	FALSE	TRUE	FALSE	472.469	70.092	78.123	6.524	213.724	432.584	23681.5	16963.3	16927	17991.1	17499.3	18280.8	22.743	52.822	36.151	50.194	23.444	50.113	9269.2	7316.67	10613.2	8925.31	10643.3	9899.35	-
MW0000203	Cuscohygrine	库斯科水	Alkaloids	生物碱	Alkaloids	生物碱	C13H24N2O	3	0.6036	454-14-8	FALSE	TRUE	TRUE	1654.71	433.838	1250.44	1752.71	1127.12	736.68	10915.4	14979.2	15519.1	11350.5	10454.9	9472.27	829.719	688.215	953.213	518.13	1014.71	1959.04	2031.77	1242.86	2455.64	2139.44	2540.32	1362.01	C06521
MEDL02411	5-hydroxy-L-tryptophan	5-羟基-色氨酸	Amino acid and Its metabolites	氨基酸及其代谢物	Amino acid derivatives	氨基酸衍生物	C11H12N2O3	1	0.7398	4350-09-8	TRUE	TRUE	TRUE	1230.08	1354.11	1735.21	1886.6	1365.01	2227.15	4748.54	3256.56	5341.79	3004.31	3344.44	2920.73	928.752	916.572	675.528	561.162	984.219	614.29	1123.35	449.115	716.573	645.377	966.744	429.502	C00643	3.59714
MW0054394	Lithocholic acid	石胆酸	Bile acids	胆汁酸	Bile acids	胆汁酸	C24H40O3	2	0.7054	434-13-9	FALSE	TRUE	FALSE	1254.93	97.081	86.583	140.117	78.387	85.866	39094.2	38080	41009.4	19749.6	19119.2	21346.8	310.484	122.551	68.805	151.265	138.018	268.088	8000.06	7298.62	1764.26	4401.3	7957.34	5065.6	C03990
MW0142724	3,6,8-Trimethylallantoin	3,6,8-三甲基尿囊素	Heterocyclic compounds	杂环化合物	Heterocyclic compounds	杂环化合物	C7H12N4O3	3	0.7868	42794-72-9	FALSE	TRUE	FALSE	7951.77	6108.99	6495.94	8456.95	6876.66	8317.98	5786.15	6357.89	7985.67	5375.27	7156.6	6601.21	9153.25	8453.21	5604.3	6567.71	10159.1	7803.24	4973.47	4671.08	5632.63	5884.31	1074.09	3948.76	-
MW0123559	Deacetyldiltiazem	脱乙酰地尔硫卓	Heterocyclic compounds	杂环化合物	Heterocyclic compounds	杂环化合物	C20H24N2O3S	2	0.8444	42399-40-6	FALSE	TRUE	FALSE	193868	192779	183469	219041	349.736	191969	200941	213006	237445	217007	210868	200792	207053	235411	173386	176725	176675	161085	280361	245835	282354	279244	283640	280688	-
MW0141030	1-(5-O-phosphono-beta-D-ribofuranosyl)-1,4-dihydropyridine-3-carboxamide	NMNH;烟酰胺还原核苷酸	Nucleotide and Its metabolites	核苷酸及其代谢物	Nucleotide and Its metabolites	核苷酸及其代谢物	C11H17N2O8P	3	0.9864	4229-56-5	FALSE	TRUE	TRUE	3.8113e+06	9888.22	3.60832e+06	4.39593e+06	5907.05	4304.28	3.94097e+06	4.17759e+06	4.47002e+06	4.25607e+06	4.13565e+06	3.93804e+06	4.12898e+06	4.65948e+06	3.41461e+06	3.56253e+06	3.5339e+06	3.16624e+06	5.49578e+06	4.81835e+06	5.53768e+06	5.4767e+06	5.56291e+06	5.50501e+06	C21113
MEDN0657	D-Xylulose 5-phosphate	D-木酮糖-5-磷酸	Carbohydrates and Its metabolites	碳水化合物及其代谢物	Phosphate sugars	磷酸糖	C5H11O8P	2	0.6888	4212-65-1	FALSE	TRUE	TRUE	11381	23252	22178.5	27085.2	11222.4	7248.47	24305.8	10745.2	36124.3	9159.91	7908.84	10684.6	55997.7	38302.4	34314.6	36029.9	36620.4	4285.83	47464.6	13053.9	39765.5	52564.5	46211.7	44161.2	C00231
MW0055404	C16-0(Palmitoyl)ceramide	Cer-NS d34：1	SL	鞘脂类	Cer	神经酰胺	C34H67NO3	3	0.7804	4201-58-5 | 24696-26-2	FALSE	TRUE	FALSE	477121	535949	418280	634787	598373	1.37728e+06	452898	25292.6	85017.1	15006.5	16946.7	9002.74	644435	530452	480333	475643	419786	4613.23	1.66268e+06	754778	1.3382e+06	1.16307e+06	1.19349e+06	46963.6	-
MW0112028	Suprofen	舒洛芬	Benzene and substituted derivatives	苯及其衍生物	Benzene and substituted derivatives	苯及其衍生物	C14H12O3S	2	0.6667	40828-46-4	TRUE	TRUE	TRUE	28285.5	25822.1	31063	34006.2	25717.3	32707.3	34135.2	30224.8	39977.9	36344.8	32710.1	33764.2	49206.5	44720.5	36361.1	39923.7	38379.2	27376.2	49396.8	31043.1	50469.1	50674.7	54127.6	56762.9	C07320
MW0193968	Phosphoserine	O-磷酸丝氨酸	Amino acid and Its metabolites	氨基酸及其代谢物	Amino acid derivatives	氨基酸衍生物	C3H8NO6P	1	0.6234	407-41-0	FALSE	TRUE	FALSE	44303.3	43429.9	19683.5	33650.3	37724.6	44790	23882.8	25744.3	30902.1	26622.4	28727.4	28852.1	23824.4	50964.8	32133	34721.2	37286.8	34656.6	18126.1	17776.2	20718.1	19063.5	9871.4	7567.87	C01005
MW0125830	Nitrendipine	尼群地平	Heterocyclic compounds	杂环化合物	Heterocyclic compounds	杂环化合物	C18H20N2O6	2	0.8809	39562-70-4	FALSE	TRUE	TRUE	17159.6	19879.6	15479.4	17693.6	18554.1	20051.8	31573.5	33612.4	43629.9	30184.7	36520.2	37260.1	15770.2	18237.8	16178.4	15077	22694.6	27092.6	7215.27	5630.17	7260.54	5187.6	5068.13	6079.77	C07713
MW0148803	D-Urobilin	D-尿胆素	Heterocyclic compounds	杂环化合物	Heterocyclic compounds	杂环化合物	C33H40N4O6	3	0.6663	3947-38-4	FALSE	TRUE	FALSE	17.319	25.054	32.237	49.094	30.881	17.61	70.011	27.225	62.377	61.553	65.156	80.168	3.215	6.084	21.243	33.264	14.742	27.484	47.568	41.879	36.401	37.316	46.225	42.697	C05795
MW0108024	Lys-Trp-Lys	L-赖氨酸-L-色氨酸-L-赖氨酸	Amino acid and Its metabolites	氨基酸及其代谢物	Small Peptide	小肽	C23H36N6O4	2	0.8287	38579-27-0	TRUE	TRUE	TRUE	1139.62	750.026	1167.54	1700.31	1348.48	834.688	12912.3	16566.1	16169.1	14893.5	12975.5	11647	115.762	117.807	71.465	78.178	46.855	12.478	27.191	124.776	81.22	51.42	11.547	6.237	-
MEDN0380	FFA(16:1)	棕榈油酸	FA	脂肪酰类	FFA	游离脂肪酸	C16H30O2	1	0.9988	373-49-9	FALSE	TRUE	FALSE	271487	240119	419054	537861	442903	244066	171294	172543	117358	68772.5	78522.4	64843.7	517509	405145	328135	244405	483278	496278	32808.4	33308.1	39349.7	11953.1	17948.1	20981.9	C08362
MW0008594	N-[(E)-(6-Bromoimidazo[1,2-a]pyridin-3-yl)methylideneamino]-N,2-dimethyl-5-nitrobenzenesulfonamide	N-[(E)-(6-溴咪唑并[1,2-a]吡啶-3-基)亚甲基氨基]-N,2-二甲基-5-硝基苯磺酰胺	Benzene and substituted derivatives	苯及其衍生物	Benzene and substituted derivatives	苯及其衍生物	C16H14BrN5O4S	2	0.5026	372196-67-3 | 945619-31-8	FALSE	TRUE	FALSE	26729.4	24556.6	26510.1	30396.3	27238.9	25105.6	23213.8	23875.2	28267.4	21544.4	21414.1	21709.6	33812.3	39111.8	23991	24982.3	25576.9	19445.8	21571.3	13796.9	19207.4	20228.1	15111.8	17283.6	-
MW0004972	4-Fluoro-3-nitrobenzotrifluoride	4-Fluoro-3-nitrobenzotrifluoride	Benzene and substituted derivatives	苯及其衍生物	Benzene and substituted derivatives	苯及其衍生物	C7H3F4NO2	2	0.6744	367-86-2	FALSE	TRUE	TRUE	37818.1	36784.5	39550.6	45304.5	41662.3	42417.7	42353	41362.6	49480.1	43310.7	41842	40490.8	70427.1	69588.9	51096.3	49791.7	57754.3	32686	65951.8	39811.6	65950.6	66475.4	70074.6	69204.9	-
MW0103676	Thymidine-5'-triphosphate	胸苷-5'-三磷酸	Nucleotide and Its metabolites	核苷酸及其代谢物	Nucleotide and Its metabolites	核苷酸及其代谢物	C10H17N2O14P3	2	0.6502	365-08-2	FALSE	TRUE	FALSE	6660.18	2646.64	6883.63	7521.57	7618.99	5804.14	5365.78	4071.44	7935.73	4328.96	3596.84	3541.71	6587.75	9724.93	4665.71	7346.49	9220.95	4302.72	3823.69	1730.02	1791.28	2489.58	331.874	1338.3	C00459
MW0103675	Thymidine-5'-phosphate	胸苷-5'-磷酸	Nucleotide and Its metabolites	核苷酸及其代谢物	Nucleotide and Its metabolites	核苷酸及其代谢物	C10H15N2O8P	2	0.688	365-07-1	FALSE	TRUE	FALSE	134535	142992	146354	169389	146059	150114	131173	125787	144775	131069	127158	123086	168247	177544	132036	137090	138348	105271	95996	77979.5	112630	114213	114594	111762	C00364
FDATN00416	Dinoprostone	前列腺素E2	Hormones and hormone related compounds	激素及激素相关物质	Hormones and hormone related compounds	激素及激素相关物质	C20H32O5	3	0.8178	363-24-6	FALSE	TRUE	TRUE	605.526	478.854	629.675	712.21	463.873	590.205	4753.69	5518.52	7690.13	7250.02	6856.3	6080.94	582.546	650.291	580.164	623.507	3868.1	414.995	1056.32	1372.87	1293.68	771.177	736.66	914.621	C05103
MW0144865	Rhamnose	鼠李糖	Carbohydrates and Its metabolites	碳水化合物及其代谢物	Sugars	糖类	C6H12O5	1	0.8584	3615-41-6	TRUE	TRUE	TRUE	252819	275999	321854	317185	268985	261707	312381	290673	366463	347500	342635	332961	389199	317181	368240	367139	360754	390560	574800	390656	555797	641287	587428	605041	C00507
MW0053743	Deoxycholic acid glycine conjugate	脱氧胆酸甘氨酸结合物	Organic acid and Its derivatives	有机酸及其衍生物	Organic acid and Its derivatives	有机酸及其衍生物	C26H43NO5	1	0.9007	360-65-6	TRUE	TRUE	TRUE	6081.87	6378.83	5970.13	6500.16	5798.89	4904.06	4550.28	5285.55	3709.21	4165.21	5847.95	4943.3	1009.11	1638.76	1636.46	899.104	1610.09	2005.42	2273.69	3711.21	2027.37	2587.54	1645.89	1171.44	C05464
MW0157935	Timepidium bromide	溴化溴铵	Alcohol and amines	醇、胺类	Amines	胺类	C17H22BrNOS2	3	0.6735	35035-05-3	TRUE	TRUE	TRUE	17151.2	15558.4	17456.9	17891	18634.2	16893.5	14039.5	14983.1	19742.9	16915.5	14639.8	14308.6	11245.3	11862.6	12194.2	12715	15384.2	17217.7	14395.7	15304.4	13353.4	10325.2	10850.4	11879.4	-
MW0160313	Sulfolithocholic acid	硫代胆酸	Organic acid and Its derivatives	有机酸及其衍生物	Organic acid and Its derivatives	有机酸及其衍生物	C24H40O6S	3	0.7884	34669-57-3	FALSE	TRUE	TRUE	156.564	64.497	99.86	49.203	651.239	381.199	13022.7	7894.69	11156.2	7928.58	8793.71	8488.26	85.06	48.461	405.173	27.641	128.276	33.926	37.894	131.06	33.914	17.606	45.413	109.734	-
MEDN0445	Orotidine	乳清苷	CoEnzyme and vitamins	辅酶和维生素	CoEnzyme and vitamins	辅酶和维生素	C10H12N2O8	1	0.7869	314-50-1	FALSE	TRUE	FALSE	2.79278e+06	2.53762e+06	2.67113e+06	2.94189e+06	2.29004e+06	2.52981e+06	1.81808e+06	1.66717e+06	1.34726e+06	1.67983e+06	1.69567e+06	1.69441e+06	2.79578e+06	3.47456e+06	2.59536e+06	2.77822e+06	2.41145e+06	1.61756e+06	1.8755e+06	1.70803e+06	3.01001e+06	2.0772e+06	2.2409e+06	2.32211e+06	C01103
MW0004531	4-[[4-(4-Chlorophenyl)-2-thiazolyl]amino]phenol	4-[[4-(4-氯苯基)-2-噻唑基]氨基]苯酚	Benzene and substituted derivatives	苯及其衍生物	Benzene and substituted derivatives	苯及其衍生物	C15H11ClN2OS	2	0.6856	312636-16-1	FALSE	TRUE	TRUE	20266.4	27293.8	35052.1	29633.7	22742.2	19406.7	17231.2	20813	21576.4	27217.5	27251.1	30425.3	45490.1	32850.9	44538.9	26076.5	28631.9	30019.7	60994.1	23804.9	73783.9	93424.3	76895.5	79393.5	-
MW0009715	4-Chloro-5-sulfamoylanthranilic acid	4-氯-5-氨磺酰基邻氨基苯甲酸	Benzene and substituted derivatives	苯及其衍生物	Benzene and substituted derivatives	苯及其衍生物	C7H7ClN2O4S	2	0.7601	3086-91-7	FALSE	TRUE	FALSE	458138	438140	454359	537468	490695	487016	421196	442834	470085	423540	415092	420762	550105	554104	429057	416510	450917	358125	481120	701031	521816	513290	472734	501951	-
MW0103520	cytidine monophosphate N-acetylneuraminic acid	胞苷-5'-单磷酸-乙酰神经氨酸	Nucleotide and Its metabolites	核苷酸及其代谢物	Nucleotide and Its metabolites	核苷酸及其代谢物	C20H31N4O16P	2	0.9236	3063-71-6	TRUE	TRUE	FALSE	89733	85827.4	101398	101162	82612.9	82603	518494	523153	453749	563689	488557	532866	42699.5	43324.2	46798.5	44144.2	31888	37502.8	1.07083e+06	625696	1.00359e+06	1.13796e+06	1.17154e+06	1.1434e+06	C00128
MW0138787	Licoricidin	甘草素	Heterocyclic compounds	杂环化合物	Heterocyclic compounds	杂环化合物	C26H32O5	2	0.634	30508-27-1	FALSE	TRUE	TRUE	48.103	16.81	3.539	6.192	1.673	75.048	5.88	40.228	95.736	55.893	46.889	82.614	11.078	143.093	7.126	146.173	11.016	13.998	148.442	93.184	95.342	74.439	152.71	99.378	C16986
MW0119612	3-Hydroxy-3-methyloxindole	3-甲基二氧吲哚	Heterocyclic compounds	杂环化合物	Indole and Its derivatives	吲哚及其衍生物	C9H9NO2	2	0.9269	3040-34-4	FALSE	TRUE	TRUE	19421.3	22495.9	20251.8	20966.9	19744.4	22569.2	22837.2	24092.4	25695.5	22783.9	19908.4	20002	23641.8	20986.4	16501.9	19784.4	19915.3	19789.6	18691.9	17637.4	19311.3	20739.5	20176.4	20252.3	C05834
MW0062382	Dipalmitoylphosphatidylserine	二棕榈酰磷脂酰丝氨酸	GP	甘油磷脂类	PS	磷脂酰丝氨酸	C38H74NO10P	2	0.6151	3036-82-6	TRUE	TRUE	TRUE	27584.8	45677	72213.7	104381	86753	87755.2	97480.6	112523	128575	90422.8	107821	115953	24459.2	38021.4	18091.7	25180.8	29366.9	17861.6	99691.1	75445	88824.9	83837.6	31816.9	80155.7	-
MW0103476	AICA ribonucleotide	AICA核糖核苷酸	Nucleotide and Its metabolites	核苷酸及其代谢物	Nucleotide and Its metabolites	核苷酸及其代谢物	C9H15N4O8P	2	0.6023	3031-94-5	TRUE	TRUE	FALSE	36881.7	37225.1	37318.1	36824.6	35176.2	24512.4	31886.2	28578.2	32366.7	37879.9	32513.2	31444.7	21168.6	14456.9	23967.4	16891.3	15505.1	21704.8	65845.8	44534.2	61099.3	56200.3	43918.8	59246	C04677
MEDN1086	FFA(22:4)	FFA(22:4)	Organic acid and Its derivatives	有机酸及其衍生物	Organic acid and Its derivatives	有机酸及其衍生物	C22H36O2	1	0.6816	28874-58-0	FALSE	TRUE	TRUE	724.423	693.283	1207.24	1346.12	992.932	658.718	112181	103821	103919	49787.4	59058.8	65411.7	988.12	388.856	533.681	191.32	1026.88	1107.32	3833.34	2943.74	4503.17	1977.53	2265.11	1598.29	C16527
MW0105210	4-Fumarylacetoacetic acid	4-延胡索二酰乙酰乙酸	Organic acid and Its derivatives	有机酸及其衍生物	Organic acid and Its derivatives	有机酸及其衍生物	C8H8O6	3	0.8482	28613-33-4	FALSE	TRUE	FALSE	297202	273334	369470	311849	297543	288639	101425	84017.3	113234	105116	114620	110772	265353	253791	317072	324884	324992	406505	219632	274397	175278	176759	182997	256225	C01061
MW0063578	2-(((R)-2,3-Dihydroxypropyl)phosphoryloxy)-N,N,N-trimethylethanaminium	甘油-3-磷酸胆碱	GP	甘油磷脂类	PC	磷脂酰胆碱	C8H21NO6P+	2	0.9321	28319-77-9	FALSE	TRUE	TRUE	15155	21453.6	29952.2	18090.4	34984.4	38849.3	27000.6	31431.5	22494.4	50449.2	34118.3	41556.1	21507.7	25117.6	13883.2	20062.6	5367.54	7880.08	19376.3	5246.77	19130.3	18685.6	20121.2	23728.2	C00670
MW0014129	3-Hydroxytetradecanoylcarnitine	3-羟基十四烷酰基肉碱	Organic acid and Its derivatives	有机酸及其衍生物	Organic acid and Its derivatives	有机酸及其衍生物	C21H41NO5	3	0.803	282523-64-2	FALSE	TRUE	TRUE	9208.26	8581.33	10792.5	10633.6	9523.08	10235.4	107340	130837	138655	134036	118079	115511	11185.9	11469.9	5586.32	5836.07	15.562	6124.38	9932.46	9459.57	13352.4	8625.19	7267	5663.95	-
MW0005071	4-Chloro-4'-hydroxybiphenyl	4-氯-4′-联苯酚；4-氯-4′-羟基联苯	Benzene and substituted derivatives	苯及其衍生物	Benzene and substituted derivatives	苯及其衍生物	C12H9ClO	2	0.7159	28034-99-3	TRUE	TRUE	TRUE	35194.4	40716	46961.6	47503.3	39704.8	37607.3	44921.6	24562.6	51313.9	49136.7	49967	48284.3	60103.2	48608.9	55645.1	55783.9	50882.5	57976.9	76582.4	48342.4	81331.9	85562.8	90134.9	89272.9	-
MW0137496	(E)-3-(2-chloro-4-((3-(2,6-dichlorophenyl)-5-isopropylisoxazol-4-yl)methoxy)styryl)benzoic acid	(E)-3-(2-氯-4-((3-(2,6-二氯苯基)-5-异丙基异恶唑-4-基)甲氧基)苯乙烯基)苯甲酸	Organic acid and Its derivatives	有机酸及其衍生物	Organic acid and Its derivatives	有机酸及其衍生物	C28H22Cl3NO4	2	0.8637	278779-30-9	FALSE	TRUE	FALSE	167.748	139.636	274.259	108.999	107.011	94.076	171511	153794	171765	189793	264555	184463	136.832	165.473	101.647	123.597	101.147	190.682	443424	215017	424549	250261	449430	508339	-
MW0015362	8-Oxohexadecanoic acid	8-氧代十六烷酸	FA	脂肪酰类	Oxidized lipids	氧化脂质	C16H30O3	3	0.8053	2777-52-8	TRUE	TRUE	TRUE	186.092	218.785	249.398	205.715	161.201	129.347	10726.6	11796.6	11532.7	8250	7896.95	7785.48	62.032	124.268	125.185	89.954	77.302	89.92	195.54	58.267	43.258	47.168	29.138	60.352	-
MW0117883	2,4,6-Trimethyl-1,3,5-trithiane	-	Heterocyclic compounds	杂环化合物	Heterocyclic compounds	杂环化合物	C6H12S3	3	0.6068	2765-04-0	FALSE	TRUE	FALSE	88426.8	70345.4	77903.5	85082.6	71519.5	78001.4	77045.7	63159.4	56898.5	55396	80201.5	55559.2	88503	87207.2	66902.8	66635.5	84617.2	63243.9	72408.1	69361.1	73432.2	80346.2	95774.8	98283.3	-
MEDP0495	LPC(0:0/18:2)	溶血PC(0:0/18:2(9Z,12Z))	GP	甘油磷脂类	LPE	溶血磷脂酰乙醇胺	C26H50NO7P	1	0.9608	27304-12-7	FALSE	TRUE	TRUE	86508.8	83262	104794	133562	117921	101642	315500	506522	668565	616150	542479	509310	120521	145584	88353.3	63882.7	79434.8	76787.6	109956	253126	161214	130875	122017	109867	-
MW0109026	Oxiglutatione	氧化型谷胱甘肽	Amino acid and Its metabolites	氨基酸及其代谢物	Small Peptide	小肽	C20H32N6O12S2	1	0.9424	27025-41-8	TRUE	TRUE	FALSE	26549.1	22887.4	29762.4	28677.8	22973.9	25626.1	128081	125031	117274	146044	133245	114068	4401.53	5392.39	7291.82	6371.91	4500.19	11651.2	335017	226521	368820	410746	382199	402250	C00127
MW0063622	Sphingosine 1-phosphate	1-磷酸鞘氨醇	SL	鞘脂类	SM	鞘磷脂	C18H38NO5P	1	0.7217	26993-30-6	TRUE	TRUE	FALSE	61696.2	57040.1	63833.9	62061.5	58440.7	60851.8	339857	348425	374545	374989	358414	340249	113873	129461	95649.2	97196	97448	88583.4	155071	135924	158358	158083	159326	157309	C06124
MW0058121	1-Palmitoyl-2-oleoyl-sn-glycero-3-phosphoethanolamine	1-棕榈酰基-2-油酰基-sn-甘油-3-磷酸乙醇胺	GP	甘油磷脂类	PE	磷脂酰乙醇胺	C39H76NO8P	2	0.5709	26662-94-2	FALSE	TRUE	TRUE	7066.21	8947.85	13028.2	14071.7	14581.1	21822.8	10148.7	17452.5	22692.4	19775.1	19403.5	27160.8	15649.4	10940.9	9943.51	5780.85	2667.3	7494.35	18736	9464.06	12614.6	9489.79	7803.96	5809.52	-
MW0137394	Apiin	阿皮因	Flavonoids	黄酮	Flavonoid	黄酮	C26H28O14	2	0.7205	26544-34-3	TRUE	TRUE	TRUE	150.5	298.425	441.178	264.847	227.115	254.469	8260.48	5414.62	6771.19	7106.88	6573.31	5687.62	10.076	30.989	43.112	280.394	20.758	9.378	118.679	19.406	38.796	61.801	998.437	416.671	C04858
MW0115265	Sedoheptulose 7-phosphate	7-磷酸景天庚酮糖	Carbohydrates and Its metabolites	碳水化合物及其代谢物	Phosphate sugars	磷酸糖	C7H15O10P	3	0.7522	2646-35-7	TRUE	TRUE	FALSE	35326.6	32206.8	49401.8	41751.3	27476.6	45738.6	15116.3	15906.7	13101.1	21477.5	13649.8	16240.9	31469.5	33949	16223.1	26086.8	19542.2	23216.4	25557.1	14279	38981.1	26128	18352.5	39204.6	C05382
MW0015404	9,10-DHOME	-	FA	脂肪酰类	Oxidized lipids	氧化脂质	C18H34O4	3	0.6281	263399-34-4	FALSE	TRUE	TRUE	417.219	256.352	300.993	367.049	297.948	268.315	20413.6	20047.6	20446.3	16037.2	16033.4	14350.8	263.347	624.741	323.908	160.65	220.021	293.717	400.564	505.952	322.094	376.118	242.048	461.257	-
MW0063596	Sorbitan, monohexadecanoate	山梨糖醇单十六酸酯	FA	脂肪酰类	Others	其他	C22H42O6	2	0.7028	26266-57-9	TRUE	TRUE	TRUE	22815.1	16647.7	21008.3	23803.1	22273	18171.5	127058	170743	166589	156296	136522	120630	96.567	205.557	13133.8	63.126	11954.9	15400.8	47626.2	44665.9	43849	38990.4	194.521	47879.8	-
MW0103685	Uridine diphosphate glucuronic acid	尿苷5'-二磷酸葡萄糖醛酸	Nucleotide and Its metabolites	核苷酸及其代谢物	Nucleotide and Its metabolites	核苷酸及其代谢物	C15H22N2O18P2	1	0.8317	2616-64-0	TRUE	TRUE	FALSE	599319	391319	272215	258389	216031	206855	893131	1.06018e+06	1.28304e+06	1.62122e+06	1.53095e+06	1.33713e+06	1.02672e+06	1.08506e+06	1.05662e+06	1.02102e+06	878569	534163	206845	174943	236993	190296	191607	437423	C00167
MEDL02773	Indoleacetaldehyde	吲哚-3-乙醛	Heterocyclic compounds	杂环化合物	Indole and Its derivatives	吲哚及其衍生物	C10H9NO	1	0.9462	2591-98-2	TRUE	TRUE	TRUE	27034.1	26016.2	26982.6	25358	25235.8	26866.5	64678.1	55415.7	72152.4	70902.6	73495	68074.5	18731.2	18438.5	18563.3	17401.8	22841.9	24728.9	39130.3	40102.1	37578.8	33337.1	33450.5	36261.4	C00637	1.65082
MW0016353	Cannabigerol	大麻酚	Alcohol and amines	醇、胺类	Alcohols	醇类	C21H32O2	2	0.645	25654-31-3 | 2808-33-5	FALSE	TRUE	FALSE	1706.35	656.94	667.733	68.785	33.617	686.718	10393.3	10374.6	9734	13530.4	9023.62	11255.5	1346.95	878.319	969.837	1089.28	546.996	15.201	2993.29	2674.52	2610.21	3538.75	3922.43	2075.59	C20219
MEDN1751	2-Hexyldecanoic acid	2-己基癸酸	FA	脂肪酰类	FFA	游离脂肪酸	C16H32O2	2	0.7225	25354-97-6	FALSE	TRUE	FALSE	5642.09	2056.62	2600.89	2255.15	4660.8	2318.75	11199.6	18184.1	13976	11551.4	8387.68	8433.77	4747.17	5956.01	3990.07	3597.98	3175.09	2664.4	3042.01	7504.36	5154.91	6225.3	4498.96	3585.96	-
MEDP1505	5-Methoxytryptophan	5-甲氧基色氨酸	Amino acid and Its metabolites	氨基酸及其代谢物	Amino acid derivatives	氨基酸衍生物	C12H14N2O3	1	0.6477	2504-22-5	FALSE	TRUE	FALSE	20338	20312.7	20510.7	24905	22754.7	21146.3	21638.5	22387.2	25948.9	23822.2	21677.5	21276.4	24646.5	28589.6	21284.5	20071.1	21947.1	18297.6	27348.6	21259.5	26995.3	27188	29366.5	28633.4	-
MEDL02162	FFA(22:5)	二十二碳五烯酸	FA	脂肪酰类	FFA	游离脂肪酸	C22H34O2	1	0.7199	24880-45-3	FALSE	TRUE	TRUE	9570.88	9845.5	15017.1	19101	15322	11810.1	273734	253693	220222	152886	126770	129967	12138.6	8033.34	8839.93	4438.91	13903.5	12032.9	29738.2	26007.7	23437.5	18446.6	19041.9	16122	C16513
MW0194137	8Z,11Z,14Z,17Z-eicosatetraenoic acid	8Z,11Z,14Z,17Z-eicosatetraenoic acid	FA	脂肪酰类	Oxidized lipids	氧化脂质	C20H32O2	1	0.964	24880-40-8	TRUE	TRUE	TRUE	162983	118206	161825	234914	252707	141038	1.17236e+06	1.3363e+06	1.17152e+06	539128	487270	436370	109677	96518.6	88061.7	51090.4	145636	117903	191562	158934	137352	138045	110409	101416	-
MEDN1078	Epoxyoleic acid	顺-DL-9,10-环氧硬脂酸	FA	脂肪酰类	FFA	游离脂肪酸	C18H34O3	1	0.8963	24560-98-3	FALSE	TRUE	TRUE	19317.5	9719.63	12280	15323.7	13496.9	10591.5	123040	155627	134901	82153.9	89125	80233	14113.4	13132.3	9968.84	7667.3	12395.8	12146.2	16344.4	6867.8	15211.7	12652.5	7224.01	5509.05	-
MW0143899	6-tuliposide B	6-郁金香苷B	Aldehyde,Ketones,Esters	醛、酮、酯类	Esters	酯类	C11H18O9	3	0.6788	244105-18-8	FALSE	TRUE	FALSE	2747.43	1949.24	2247.89	4238.74	4458.91	3696.71	3144.25	2362.29	1420.24	2611.41	3368.35	2941.95	5319.06	4872.91	1266.34	1552.57	2860.57	1723.36	3625.68	2122.28	5015.6	3841.77	4718.88	4272.31	C21186
MW0007866	Mycophenolic acid	霉酚酸	Organic acid and Its derivatives	有机酸及其衍生物	Organic acid and Its derivatives	有机酸及其衍生物	C17H20O6	3	0.6299	24280-93-1	FALSE	TRUE	FALSE	2865.78	5585.11	5038.03	4687.14	5541.19	4758.84	5409.82	3738.78	6063.44	4273.45	5044.36	2606.55	5535.11	4355.17	3360.55	4558.04	4602.04	4526.41	6236.58	4536.82	6565.41	5478.6	7938.72	7023.95	C20380
MW0014242	3-Oxocholic acid	3-氧代胆酸	Organic acid and Its derivatives	有机酸及其衍生物	Organic acid and Its derivatives	有机酸及其衍生物	C24H38O5	2	0.5425	2304-89-4	TRUE	TRUE	TRUE	1514.04	1674.8	1970.37	1857.83	1125.02	725.937	18993.9	22650.1	21220.8	24590.3	21087.2	19690.1	119.647	271.74	58.173	92.985	54.185	14.96	29.412	134.963	108.833	39.024	8.994	17.707	-
MW0139689	Selamectin	塞拉菌素	Heterocyclic compounds	杂环化合物	Heterocyclic compounds	杂环化合物	C43H63NO11	2	0.7212	220119-17-5 | 165108-07-6	TRUE	TRUE	FALSE	30397.4	23693.5	15312.7	29789.6	28067.8	40131	5628.39	3088.13	14023.7	5745.73	5799.81	2453.39	12129.4	9767.17	13668.4	9233.98	1474.66	6951.64	29020.4	25488.9	22670	15831.8	2927.34	8447.11	-
MW0007182	Fluometuron	氟米隆	Benzene and substituted derivatives	苯及其衍生物	Benzene and substituted derivatives	苯及其衍生物	C10H11F3N2O	2	0.8688	2164-17-2	FALSE	TRUE	FALSE	121046	110832	119844	142070	124578	120793	129192	123417	154232	124822	126759	124356	145802	157984	115766	117531	131868	96649.5	146061	130104	150788	138188	162022	160722	C18853
MW0124336	Hydroxyatrazine	羟嗪	Heterocyclic compounds	杂环化合物	Heterocyclic compounds	杂环化合物	C8H15N5O	3	0.7601	2163-68-0	FALSE	TRUE	TRUE	48.352	48.097	52.556	67.147	101.953	185.745	2874.69	2717.79	2296.98	3141.57	2896.92	2661.09	70.173	138.641	95.612	22.046	40.13	88.206	66.623	159.527	186.828	108.056	110.18	105.816	C06552
MW0103639	Orotidylic acid	乳清酸	Nucleotide and Its metabolites	核苷酸及其代谢物	Nucleotide and Its metabolites	核苷酸及其代谢物	C10H13N2O11P	2	0.7729	2149-82-8	TRUE	TRUE	TRUE	206259	209697	223563	214599	212170	203653	178633	164674	202778	189885	201952	169216	162056	172438	175744	171132	199601	224370	165564	173471	149221	91881.7	143244	154259	C01103
MW0059055	GPEtn(16:0p/22:6(4Z,7Z,10Z,13Z,16Z,19Z))	PE（O-16：1（1Z）/ 22：6（4Z，7Z，10Z，13Z，16Z，19Z））	GP	甘油磷脂类	PE-O	磷脂酰乙醇胺	C43H74NO7P	3	0.5817	206059-97-4	TRUE	TRUE	FALSE	22415.9	23717.8	19217.7	36388.3	45055.2	44875.4	20696.1	20147.7	29049.4	15509.2	16599.8	31458.7	28285.1	24123.8	17157.7	5351.9	8055	8551.84	58333.4	42652	56862.7	61811.1	49405.8	11067.2	C00350
MW0143587	5-Chloro-3-(4-methylsulfonylphenyl)-2-pyridin-3-ylpyridine	5-氯-3-(4-甲基磺酰基苯基)-2-吡啶-3-基吡啶	Heterocyclic compounds	杂环化合物	Heterocyclic compounds	杂环化合物	C17H13ClN2O2S	3	0.6817	202409-31-2	FALSE	TRUE	TRUE	86293.8	107846	140301	129889	81058.7	82113.1	119814	85014.2	102569	86153.5	116435	130952	188527	136103	180180	173355	71719.2	127888	252865	99445.2	311633	358838	339916	344827	-
MW0149077	Eupachloroxin	泽兰氧化氯内酯	Heterocyclic compounds	杂环化合物	Heterocyclic compounds	杂环化合物	C20H25ClO8	3	0.7644	20071-52-7	FALSE	TRUE	TRUE	46700.7	46905.6	47048.6	53623.8	48344.1	46878.7	41942.6	45695.3	48778.9	46979.7	42554	43845.4	58366	55700.2	39655.8	43587.9	39692.3	30416.2	29095.7	20256.3	32082.3	27258.6	32812.7	37959.5	C09425
MW0063621	Sphinganine 1-phosphate	鞘氨醇 1-磷酸	SL	鞘脂类	SM	鞘磷脂	C18H40NO5P	2	0.7224	19794-97-9	TRUE	TRUE	FALSE	375.927	653.049	520.449	53.004	636.993	565.908	11707.4	14586.2	17096.1	14317.9	12158	13617.4	1583.39	1735.02	1197.27	1307.15	1531.04	1948.51	21240.6	25052.5	22157.2	17845.4	20581.3	20601.2	C01120
MW0126740	Tetrahydrothiophene-2-carboxylic acid	四氢噻吩-2-羧酸	Organic acid and Its derivatives	有机酸及其衍生物	Organic acid and Its derivatives	有机酸及其衍生物	C5H8O2S	2	0.7513	19418-11-2	FALSE	TRUE	FALSE	63850.4	28287.2	72705.1	66844.4	50268.7	73170.6	61874.8	56356	65792.2	65440.2	51522.5	54281.5	8325.52	77375.5	55129.3	58679.6	63736.1	44019.3	69044.6	81460.5	64432.6	69974.3	96315.8	64059.3	-
MW0141466	16alpha,17-Isopropylidenedioxy-6alpha-methylprogesterone	16α,17-异丙二氧基-6α-甲基孕酮	Aldehyde,Ketones,Esters	醛、酮、酯类	Ketones	酮类	C25H36O4	3	0.8087	19304-29-1	FALSE	TRUE	FALSE	900726	859109	851613	1.01845e+06	907344	432.809	928116	984004	1.09923e+06	1.00442e+06	974921	930380	963650	1.09261e+06	804701	264.121	820388	112.365	1.29427e+06	1.1349e+06	1.30347e+06	1.28912e+06	1.30941e+06	1.29578e+06	-
MW0147019	Callystatin A	加利他汀 A	Heterocyclic compounds	杂环化合物	Heterocyclic compounds	杂环化合物	C29H44O4	3	0.6819	189883-16-7	TRUE	TRUE	TRUE	5758.08	4962.28	6942.41	7402.18	7334.77	4827.86	229.458	234.331	167.433	168.735	239.761	135.992	913.65	52.205	17.853	1048.59	12.961	38.962	327.412	325.488	315.968	311.42	356.355	260.72	C16891
MW0154242	2-(Acetylamino)-3-O-[(1r)-1-Carboxyethyl]-2-Deoxy-1-O-Phosphono-Alpha-D-Glucopyranose	2-(乙酰氨基)-3-O-[(1r)-1-Carboxyethyl]-2-Deoxy-1-O-Phosphono-Alpha-D-Glucopyranose	Organic acid and Its derivatives	有机酸及其衍生物	Organic acid and Its derivatives	有机酸及其衍生物	C11H20NO11P	3	0.6641	18867-73-7	FALSE	TRUE	FALSE	56887.7	59054	61564.8	65574.5	57317.9	63821.5	23401.9	25777.8	28400.7	22157.5	21458.2	18212.8	54234.1	76859.8	52173.3	52856.8	59063.6	45709.7	15052.2	17934.7	20742.1	4698.62	18976.8	15474.7	C21027
MW0105040	3-Hydroxydodecanoic acid	3-羟基十二烷酸	Organic acid and Its derivatives	有机酸及其衍生物	Organic acid and Its derivatives	有机酸及其衍生物	C12H24O3	3	0.8368	1883-13-2 | 53941-38-1	TRUE	TRUE	TRUE	1695.16	1327.37	1505.47	1731.18	1280.94	1343.06	18431.5	22630.8	18514.3	21275.5	22048.8	17611.7	1435.52	917.681	1165.14	864.492	1180.25	569.033	5130.3	2296.46	4488.73	4047.19	3505.12	5042.1	-
MW0054404	Loganin	洛加宁	Heterocyclic compounds	杂环化合物	Heterocyclic compounds	杂环化合物	C17H26O10	2	0.7819	18524-94-2	TRUE	TRUE	FALSE	55059.6	86790	121694	96505.7	144928	66614.6	12030.3	8731.16	22731.5	8660.81	59719.1	8249.91	9064.44	40036.7	48679.5	18195.2	17592.4	39807.6	67415	58406.8	90954.6	50069.5	98686.5	15692.7	C01433
MW0134121	5,7-Dihydroxy-2-phenyl-6-[3,4,5-trihydroxy-6-(hydroxymethyl)oxan-2-yl]-8-(3,4,5-trihydroxyoxan-2-yl)chromen-4-one	5,7-二羟基-2-苯基-6-[3,4,5-三羟基-6-(羟甲基）氧代-2-基]-8-(3,4,5-三羟基氧基-2-基)-4H-铬-4-酮	Aldehyde,Ketones,Esters	醛、酮、酯类	Ketones	酮类	C26H28O13	2	0.6949	185145-34-0	FALSE	TRUE	FALSE	28011	28611.4	38268.8	41455.8	29056.4	26278.3	38179.6	29133	37486.5	16242.5	29137	29843	41365.6	49410.1	27588	30498.5	22220	15348.6	17652.1	7512.43	21312.5	20255.8	20399	20206.9	-
MW0114283	Diprogulic Acid	双丙戊酸	Organic acid and Its derivatives	有机酸及其衍生物	Organic acid and Its derivatives	有机酸及其衍生物	C12H18O7	2	0.666	18467-77-1 | 68539-16-2	TRUE	TRUE	TRUE	36823.4	34309.2	37375.7	46899.1	41058.4	35600.5	30406.8	39830.9	40771.3	40557.4	32951.7	29957.3	24811.8	32499.5	28924.5	25300.3	28251.3	36814.7	25450.6	29134.7	24440.6	25531.7	25695.6	22803.7	C18825
MW0015869	Arachidonoyl Serinol	N-花生四烯酸二羟丙胺	FA	脂肪酰类	Others	其他	C23H39NO3	2	0.9293	183718-70-9	FALSE	TRUE	TRUE	6143.73	5308.84	6833.17	7379.6	2788.34	5227.86	98845.2	127651	124790	104358	102525	97709.2	10405.5	5081.28	4385.32	3425.48	4122.15	4354.71	4780.48	11165.5	8468.36	7007.87	7609.45	3998.03	-
MW0114852	Methyl beta-D-galactopyranoside	甲基β-D-半乳糖苷;甲基β-D-半乳糖吡喃糖苷	Carbohydrates and Its metabolites	碳水化合物及其代谢物	Carbohydrates and Its metabolites	碳水化合物及其代谢物	C7H14O6	1	0.5798	1824-94-8	FALSE	TRUE	TRUE	138192	133694	141668	164998	143000	145248	128640	143613	168838	142231	148399	125098	156879	158167	123270	128111	134550	116192	113332	99474.5	119631	115059	124109	120381	C03619
MW0154040	Myxochelin C	粘液螯合素C	Benzene and substituted derivatives	苯及其衍生物	Benzene and substituted derivatives	苯及其衍生物	C27H29N3O9	3	0.5951	179751-76-9	FALSE	TRUE	TRUE	20255	21774	24825	26217.9	22653.4	24344.8	22116.4	25605.4	22429.3	21192.5	20760.3	18111.1	27952	26476.2	19567.5	20170.2	20154	12941.4	11918.3	9421.37	11508.6	13761.1	13414.4	12295.1	C06450
MW0006716	D-Aspartic acid	D-天冬氨酸	Organic acid and Its derivatives	有机酸及其衍生物	Organic acid and Its derivatives	有机酸及其衍生物	C4H7NO4	3	0.906	1783-96-6	TRUE	TRUE	TRUE	385.833	307.821	439.711	366.601	176.724	157.233	4560.58	4471.99	3986.79	4278.94	3307.5	5381.71	481.022	580.721	860.317	580.556	830.315	440.195	19305.6	13294.8	20010	19058.8	19286.3	20773.7	C00402
MW0143158	4-(beta-D-ribofuranosyl)aminobenzene 5'-phosphate	4-(β-D-呋喃核糖基)氨基苯 5'-磷酸	Organic acid and Its derivatives	有机酸及其衍生物	Organic acid and Its derivatives	有机酸及其衍生物	C11H16NO7P	3	0.7178	173932-55-3	TRUE	TRUE	FALSE	10350.2	7680.88	1819.94	8190.33	9052.66	7390.29	9489.01	11857.1	19963.2	12526.5	15752.2	15857	10310.7	17290.6	17396.1	11298.3	26580.3	19175.4	5754.56	12022.3	3592.95	1203.37	3822.39	7179.14	C20559
MW0124627	Khelloside	Khellol葡糖苷；凯洛赛德	Heterocyclic compounds	杂环化合物	Heterocyclic compounds	杂环化合物	C19H20O10	2	0.6113	17226-75-4	FALSE	TRUE	FALSE	36582.7	50003.6	52094.8	74756.1	60487.2	60967.7	50716.9	55573.4	55962.9	51764.7	45691.7	46395	66601.5	74767.5	51141.5	50802.6	59804.7	37509.8	39011.3	24468.7	48503.3	19147.3	38712.2	40259.1	C09011
MEDP2280	4-[4-(2,3-Dihydro-1,4-benzodioxin-6-YL)-3-methyl-1H-pyrazol-5-YL]-6-ethylbenzene-1,3-diol	CCT-018159	Benzene and substituted derivatives	苯及其衍生物	Benzene and substituted derivatives	苯及其衍生物	C20H20N2O4	2	0.729	171009-07-7	FALSE	TRUE	TRUE	285418	281310	304408	337839	304994	293381	345200	325208	391744	327895	341984	331820	327288	353665	273953	270615	268369	223769	268065	195584	263440	249207	272947	282109	-
MW0103548	dTDP-4-dehydro-6-deoxy-alpha-D-glucose	DTDP-4-氧代-6-脱氧-D-葡萄糖；DTDP-4-脱氢-6-脱氧-D-葡萄糖；dTDP-4-脱氢-6-脱氧-α-D-葡萄糖；DTDP-4-脱氢-6-脱氧-α-D-吡喃葡萄糖；dTDP-4-氧代-6-脱氧-α-D-葡萄糖；dTDP-4-脱氢-6-脱氧-α-D-半乳糖；DTDP-4-脱氢-6-脱氧-D-半乳糖；DTDP-6-脱氧-D-木糖-己糖-4-酮糖；DTDP-6-脱氧-D-木糖-4-己酮糖；4，6-二脱氧-4-氧代-DTDP-D-葡萄糖	Nucleotide and Its metabolites	核苷酸及其代谢物	Nucleotide and Its metabolites	核苷酸及其代谢物	C16H24N2O15P2	3	0.6239	16752-71-9	TRUE	TRUE	TRUE	9724.59	7063.92	10130.2	12293.6	14753.2	12854.4	3327.24	3657.99	2724.92	2366.24	4053.57	5569.69	13586.6	18158.3	23632.8	18528	23028.4	16304.3	38054	24248.3	43245.4	47526.5	51437.5	77674.2	C11907
MW0015049	6-Ketomyristic acid	6-酮肉豆蔻酸	Hormones and hormone related compounds	激素及激素相关物质	Hormones and hormone related compounds	激素及激素相关物质	C14H26O3	3	0.6142	1619-89-2	FALSE	TRUE	TRUE	1683.83	1117.77	1629.72	3503.72	2340.48	2305.7	7500.52	10321.9	6511.99	8339.19	7293.54	5970.53	1498.78	2811.52	1094.87	2490.03	2538.95	3115.79	1788.49	2501.06	1835.66	1655.42	1519.96	2058.75	-
MW0052866	Oleic estolide	-	FA	脂肪酰类	FFA	游离脂肪酸	C36H68O4	2	0.8145	154086-90-5	FALSE	TRUE	TRUE	6387.36	6185.21	8177.52	5607.28	6990.97	6678.46	19850.8	17320.7	17665	15311.5	12023.2	13352.1	4911.74	1894.01	3978.41	3517.53	7078.2	6475.53	946.806	1993.41	2342.95	211.18	520.932	1768.87	-
MEDN0227	alpha-D-glucose-6-phosphate	D-葡萄糖-6-磷酸	Carbohydrates and Its metabolites	碳水化合物及其代谢物	Phosphate sugars	磷酸糖	C6H13O9P	1	0.977	15209-11-7	FALSE	TRUE	FALSE	387705	438607	478739	456386	928666	856018	211131	180441	146905	254739	312893	195028	350351	842267	213627	275290	87733	195236	845114	286760	985548	566352	724667	626076	-
MW0148648	Dmg-mino	Dmg-米诺	Heterocyclic compounds	杂环化合物	Heterocyclic compounds	杂环化合物	C27H35N5O8	3	0.5854	151922-16-6	FALSE	TRUE	FALSE	1747.4	1185.15	951.059	1597.22	2165.99	591.809	8010.4	9076.71	7570.35	6136.17	4970.67	3909.32	1033.68	1390.19	936.598	1127.63	2743.22	3668.27	2254.68	2765.78	1573.51	734.3	3011.15	3128.29	-
MW0006786	Dichlorprop-P	（R)-(2，4-二氯苯氧基）丙酸酯；（R)-二氯丙酸	Benzene and substituted derivatives	苯及其衍生物	Benzene and substituted derivatives	苯及其衍生物	C9H8Cl2O3	2	0.745	15165-67-0	TRUE	TRUE	TRUE	58270	54701.3	62592.9	67631.1	64870.3	57403.5	60540.9	62008.1	76405.4	63919.5	61452.1	57300	178679	156943	117923	121923	129033	48927.8	154764	59721	147012	153092	170415	155864	C20685 | C72877
MW0138171	Alvocidib	阿沃西迪	Heterocyclic compounds	杂环化合物	Heterocyclic compounds	杂环化合物	C21H20ClNO5	2	0.6085	146426-40-6 | 131740-09-5	FALSE	TRUE	FALSE	102353	94320.4	107965	116677	92865.3	97860.2	36360.6	39995.4	36540.1	39019.8	36705.7	38021	98650.7	119544	82269.5	94293	86909.1	69094.1	23193.8	31976	40210.6	25765.3	20728.3	31486.6	-
MW0170020	Xanthosine	黄嘌呤核苷	Nucleotide and Its metabolites	核苷酸及其代谢物	Nucleotide and Its metabolites	核苷酸及其代谢物	C10H12N4O6	1	0.9634	146-80-5	TRUE	TRUE	TRUE	51850.5	45936.3	55247.6	53103.8	49555.3	50922.5	185741	164163	141725	170297	167834	175252	13215.9	12883.3	13799.6	13163.7	12590.5	17411.1	58855.1	51185.6	53135.9	59372.4	57528.8	57472.1	C01762	3.11837
MW0103561	Flavin mononucleotide	核黄素-5'-单磷酸酯	Nucleotide and Its metabolites	核苷酸及其代谢物	Nucleotide and Its metabolites	核苷酸及其代谢物	C17H21N4O9P	3	0.7052	146-17-8	FALSE	TRUE	FALSE	15609.5	17522.2	19006.4	20274.3	14494.1	23227.1	100970	100404	54531.6	66802.3	77717.5	53277.6	22175.5	8992.54	8050.3	28954.3	10279.1	11036	45753	56002.1	70864.9	47008.4	32106.1	43953.3	C00061
MW0115839	(2E)-3-(1H-indol-2-yl)prop-2-enoic acid	吲哚丙烯酸	Organic acid and Its derivatives	有机酸及其衍生物	Organic acid and Its derivatives	有机酸及其衍生物	C11H9NO2	3	0.7753	143618-94-4 | 606493-58-7	TRUE	TRUE	TRUE	7588.54	6653.18	6030.74	7500.6	8130.38	6213.61	7580.07	7831.54	10484.5	8361.15	8279.18	8409.63	5390.21	5093.74	4498.95	4433.35	4700.46	6240.86	5451.36	6634.02	7094.29	6926.91	7233.32	7353.32	-
MW0105037	3-Hydroxydecanoic acid	3-羟基癸酸	Organic acid and Its derivatives	有机酸及其衍生物	Organic acid and Its derivatives	有机酸及其衍生物	C10H20O3	3	0.8782	14292-26-3 | 5561-87-5 | 33044-91-6	TRUE	TRUE	TRUE	1529.91	1204.59	1528.4	1483.64	1094.71	1169.59	10269.6	11754.7	10784.7	12546.7	12216.5	9905.88	970.089	1137.02	918.198	1069.81	1047.33	1063.44	1672.99	1319.55	1544.74	1170.35	1205.44	1757.47	-
MEDP1057	D-inositol-4-phosphate	D-肌醇4-磷酸	Alcohol and amines	醇、胺类	Alcohols	醇类	C6H13O9P	1	0.8207	142760-33-6	FALSE	TRUE	FALSE	21673.1	17912.2	23938	20554.5	51998.1	44107.1	14524.9	10312	11106.2	5597.41	12370	10668.9	15077	52870.4	10596.9	9019.3	1256.5	7440.19	42253.1	9988.01	49785.6	24116.6	33954.3	22908.9	C03546
MW0055721	PA(18:1(9Z)/18:1(9Z))	PA(18:1(9Z)/18:1(9Z))	GP	甘油磷脂类	PA	磷脂酸	C39H73O8P	2	0.735	14268-17-8	FALSE	TRUE	FALSE	40455.9	46621.4	32088.1	47471.9	39686.5	60220.1	18686.4	14416.1	19133.3	23963.6	13279.3	19551.1	15031.8	39756.1	14081.3	54458.7	37720.3	29340.6	41771.8	55916.2	31463.6	38210.4	34697.8	37164	-
MW0123158	Brinzolamide	布林佐胺	Alcohol and amines	醇、胺类	Amines	胺类	C12H21N3O5S3	2	0.6633	138890-62-7	FALSE	TRUE	TRUE	37978.7	40181.4	40478.7	50949.6	41077.9	42073.8	58066.5	37508.4	46471.5	32689.3	44239.8	34477.4	40503.3	44940.2	33009.3	35367.2	38076.1	38785.9	28708.9	31400.9	23005.9	31246.4	30450.5	34066	C07760
MW0009328	N-[2-(3,4-Dihydroxyphenyl)ethyl]hexadecanamide	棕榈酰多巴胺	Benzene and substituted derivatives	苯及其衍生物	Phenolics	苯酚类	C24H41NO3	2	0.9225	136181-87-8	FALSE	TRUE	FALSE	3323.97	2567.16	3399.99	3168.44	3464.16	1487.81	52358.2	63191.8	71503.8	65497.4	51859	52273.2	4041	632.154	524.177	635.421	3647.64	6582.85	33710.8	37008.2	39662.6	24245.9	28223.5	34868.8	-
MW0160970	(2S)-2-azaniumyl-3-phenylpropanoate	-	Aldehyde,Ketones,Esters	醛、酮、酯类	Esters	酯类	C9H11NO2	3	0.9217	136019-12-0	FALSE	TRUE	TRUE	1295.97	1727.21	2143.45	2579.91	2626.35	1596.8	3365.2	3638.55	2315.71	2099.14	2949.44	2928.32	1540.35	2089.1	1191.97	1350.5	1386.08	1126.95	840.972	1092.28	1153.59	685.251	381.198	595.571	-
MW0103684	Uridine-5'-diphosphate-glucose	UDP葡萄糖	Nucleotide and Its metabolites	核苷酸及其代谢物	Nucleotide and Its metabolites	核苷酸及其代谢物	C15H24N2O17P2	1	0.8133	133-89-1	FALSE	TRUE	TRUE	3.27357e+06	3.26037e+06	3.98424e+06	1.87748e+06	3.2902e+06	3.54445e+06	1.22798e+06	950506	304174	304783	1.15286e+06	2.0415e+06	4.82246e+06	5.11745e+06	5.49489e+06	5.01591e+06	1.57106e+06	886857	1.19851e+07	1.47521e+06	1.17507e+07	1.23341e+07	1.23572e+07	3.65633e+06	C00029
MW0103600	Inosinic acid	肌苷酸	Nucleotide and Its metabolites	核苷酸及其代谢物	Nucleotide and Its metabolites	核苷酸及其代谢物	C10H13N4O8P	1	0.9313	131-99-7 | 30918-54-8 | 25249-22-3	TRUE	TRUE	TRUE	2.38189e+06	2.49892e+06	2.48537e+06	2.66979e+06	2.25674e+06	2.30028e+06	1.81259e+06	1.68465e+06	1.83678e+06	2.00362e+06	1.5646e+06	1.84753e+06	1.61447e+06	618144	747314	1.9014e+06	1.46971e+06	1.47368e+06	1.28501e+06	697463	754198	999877	533579	1.19335e+06	C00130	1.90716
MW0103443	Acetyl adenylate	乙酰腺苷酸	Nucleotide and Its metabolites	核苷酸及其代谢物	Nucleotide and Its metabolites	核苷酸及其代谢物	C12H16N5O8P	3	0.7994	13015-87-7	TRUE	TRUE	FALSE	1454.07	1952.7	926.916	1298.95	2488.78	824.37	9894.15	10913	9172.92	11897.3	10966.2	10201.7	618.915	807.842	797.548	498.158	1093.37	864.35	15309.9	9900.27	13350.9	14273.2	18175.1	16899.7	C05993
MW0113863	2'-Adenylic acid	腺苷-2'-磷酸	Nucleotide and Its metabolites	核苷酸及其代谢物	Nucleotide and Its metabolites	核苷酸及其代谢物	C10H14N5O7P	2	0.9457	130-49-4 | 81012-86-4	TRUE	TRUE	TRUE	331470	269569	546022	535779	359696	426818	109242	132311	57758.4	95335.9	98202.6	115465	45504.1	407056	234095	136410	14309	61633.1	18435.4	47968.7	65004.7	38857.1	42539.5	6458.43	C00946
MW0006079	Arvanil	Arvanil	Benzene and substituted derivatives	苯及其衍生物	Phenolics	苯酚类	C28H41NO3	2	0.8385	128007-31-8	FALSE	TRUE	FALSE	48036.5	25460.2	42161.5	31161	56683.3	52436.4	37455.8	73631.6	55323.4	42439.5	16287.5	34035.7	40731	46567.7	46279.7	39286.2	46621.6	66949.1	25319.9	22744.7	18956.2	16359	18142.5	13275.3	-
MW0015905	Armillarilin	青霉素	Benzene and substituted derivatives	苯及其衍生物	Benzene and substituted derivatives	苯及其衍生物	C24H30O7	3	0.6287	127500-59-8	FALSE	TRUE	FALSE	37233.5	34881.7	22661.6	67426.7	54119.1	33475.1	91065	120749	100953	86956.1	81897	70755.5	34260.4	81884.5	37307.2	26702.7	26414.4	44541.2	68856.7	77453	47797.3	87551.7	59714.2	66169	-
FDATN00594	Sulfacetamide sodium	Sulfacetamide Sodium	Others	其他	Medicine	药物	C8H9N2NaO3S	3	0.753	127-56-0	FALSE	TRUE	TRUE	61332.7	63502.4	32918.4	47319.7	58085.3	64457.6	39242.9	47300.9	46050.5	46783.7	49048.7	49825.4	25028.3	74672.8	44823.1	47047.7	58079.4	34202.3	23139.4	25421.7	41245.2	33915.8	12159.7	15381.1	C08051
MEDL02732	Ssioriside	Ssioriside	Others	其他	Others	其他	C27H38O12	1	0.646	126882-53-9	FALSE	TRUE	FALSE	709873	677433	671796	802050	719035	702919	735773	779950	869438	794602	772120	735227	758152	82.09	161.81	647103	1405.53	594570	1.02658e+06	900159	1.03388e+06	1.02249e+06	1.03859e+06	1.02778e+06	-
MW0149874	Glutaminyl-arginine	Gln Arg	Amino acid and Its metabolites	氨基酸及其代谢物	Small Peptide	小肽	C11H22N6O4	2	0.8278	126590-89-4	FALSE	TRUE	TRUE	173.294	206.884	179.359	353.351	837.799	540.189	779.245	297.394	1776.43	240.3	385.432	442.663	2286.72	799.664	625.207	745.354	359.698	587.809	1509.45	786.185	1716.15	1153.48	1961.53	1263.77	-
MW0002614	Tyrphostin A51	酪氨酸蛋白 A51	Benzene and substituted derivatives	苯及其衍生物	Phenolics	苯酚类	C13H8N4O3	2	0.6823	126433-07-6 | 122520-90-5	TRUE	TRUE	TRUE	5418.92	5453.19	11711	8672.78	7891.88	2488.02	8848.82	6908.88	8147.54	8278.88	9051.05	9770.65	15504.8	11022.3	14622.3	14092.5	9030.49	10490.4	18941.5	6752.78	24333.9	31552.1	15320.1	12456	-
MW0103500	Clofarabine	氯法拉滨	Nucleotide and Its metabolites	核苷酸及其代谢物	Nucleotide and Its metabolites	核苷酸及其代谢物	C10H11ClFN5O3	2	0.63	123318-82-1	FALSE	TRUE	TRUE	89517.4	82402.6	89086	95873.7	86763.2	89769.9	83166.6	86831.6	114795	88943.9	91386.2	80947.7	90889	96525.2	83089.3	80308	103497	88938.2	64806.4	71242.2	63564.6	66825.7	66256.2	66483.6	-
MW0143501	Icosa-5,14-dienoic acid	二十碳五，14-二烯酸	Organic acid and Its derivatives	有机酸及其衍生物	Organic acid and Its derivatives	有机酸及其衍生物	C20H36O2	2	0.6218	122055-58-7	TRUE	TRUE	TRUE	420.5	505.344	728.659	812.731	338.512	432.683	9238.39	9394.19	10107.6	10384.1	8792.92	8015.95	177.938	303.832	159.646	246.881	267.185	432.65	265.685	114.68	469.027	261.9	180.33	255.06	-
MW0118232	7,8-Dihydroneopterin	7,8-二氢蝶呤	Heterocyclic compounds	杂环化合物	Pteridines and derivatives	蝶啶及其衍生物	C9H13N5O4	3	0.5936	1218-98-0	TRUE	TRUE	FALSE	1381.31	4087.03	4139.15	2122.74	2426.05	2307.68	6469.7	2451.76	656.015	3329.43	8263.83	3737.05	941.276	460.396	1273	421.339	589.601	842.026	10691.2	8206.08	8591.8	10654.1	15522.8	8360.46	C04874
MW0056909	Pov-pc	-	GP	甘油磷脂类	PC	磷脂酰胆碱	C29H56NO9P	2	0.6119	121324-31-0	FALSE	TRUE	FALSE	2.60336e+06	2.48438e+06	2.46371e+06	2.9414e+06	3289.53	2.57785e+06	2.69834e+06	2.86035e+06	3.18854e+06	2.91409e+06	2.83164e+06	2.69632e+06	1882.75	3.16164e+06	2.32833e+06	1745.33	2.37249e+06	538.402	3.76483e+06	3.3012e+06	3.79159e+06	3.74992e+06	3.80886e+06	3.76922e+06	-
MW0113923	Amidosulfuron	酰胺磺隆	Heterocyclic compounds	杂环化合物	Heterocyclic compounds	杂环化合物	C9H15N5O7S2	2	0.6807	120923-37-7	FALSE	TRUE	FALSE	163026	162029	136821	192712	171375	187317	51240	67323.7	93351.1	31643.5	67649.9	50314.2	155039	236068	146365	135864	193472	173269	13588.9	69009.7	28884.1	25660.8	21062.1	12035.2	-
MW0055248	N-Arachidonoyl Taurine	N-花生四烯酸牛磺酸	FA	脂肪酰类	FFA	游离脂肪酸	C22H37NO4S	2	0.9241	119959-65-8	TRUE	TRUE	TRUE	2932.41	2900.62	4453.68	4023.16	3546.37	2671.32	51824	61947.8	58981.1	48157.6	40963.9	40655.6	12520.8	12419.4	11297.2	10726.4	11623.7	19828.3	2942.45	3322.94	592.056	648.241	3022.86	1094.96	-
MW0150659	Guanosine-3'-monophosphate	鸟苷-3-磷酸	Nucleotide and Its metabolites	核苷酸及其代谢物	Nucleotide and Its metabolites	核苷酸及其代谢物	C10H14N5O8P	3	0.5752	117-68-0	FALSE	TRUE	FALSE	477.121	395.919	1042.67	547.875	1610.28	893.381	10804.9	9082.38	4000.97	8803.52	7397.24	8930.27	652.09	530.798	604.516	378.088	676.961	1375.1	4630.27	3046.96	3725.12	4669.46	6545.19	4603.64	C06193
MW0125869	N-Nitrosothialdine	N-亚硝基噻吩	Heterocyclic compounds	杂环化合物	Heterocyclic compounds	杂环化合物	C6H12N2OS2	3	0.5246	114375-58-5	TRUE	TRUE	TRUE	8258.82	8523.33	8394.73	7627.77	6809.9	7572.1	13954.3	11512.3	7920.81	10775.5	11646.3	13263.2	4008.41	5923.49	5900.53	6498.32	5537.4	6657.68	8497.58	8610.13	6727.32	7814.09	5223.8	8473.44	-
MADN0589	N-ethylene glycol neuraminic acid	N-乙二醇神经氨酸	Amino acid and Its metabolites	氨基酸及其代谢物	Amino acid derivatives	氨基酸衍生物	C11H19NO10	1	0.5534	1113-83-3	TRUE	TRUE	FALSE	2.87234e+06	2.90641e+06	3.33286e+06	3.41325e+06	3.14708e+06	2.8881e+06	6.90262e+06	6.00365e+06	7.49445e+06	7.72743e+06	7.88234e+06	7.16354e+06	1.4626e+06	1.5812e+06	1.71237e+06	1.5717e+06	1.45679e+06	1.87818e+06	1.32434e+07	9.75428e+06	1.24841e+07	1.25787e+07	1.2483e+07	1.33355e+07	C03410
MW0169232	Glutaric acid	戊二酸	Organic acid and Its derivatives	有机酸及其衍生物	Organic acid and Its derivatives	有机酸及其衍生物	C5H8O4	2	0.6944	110-94-1	TRUE	TRUE	FALSE	649.73	845.884	565.916	134.873	370.076	302.167	1790.8	5774.3	5192.96	8210.1	6672.38	6922.31	1647.79	1935.65	2324.25	1908.04	782.887	843.27	327.319	267.154	317.145	746.785	816.997	1778.43	C00489
MW0103486	Nicotinamide mononucleotide	烟酰胺单核苷酸	Nucleotide and Its metabolites	核苷酸及其代谢物	Nucleotide and Its metabolites	核苷酸及其代谢物	C11H15N2O8P	3	0.5349	1094-61-7	FALSE	TRUE	TRUE	66585.7	72650.8	80601.4	74688.3	65474.2	67765.1	400336	377691	312091	504189	376564	437789	72728.7	70755.9	51090.2	74624.5	45136.7	24577.4	47068.9	27557	62595.8	50994.5	51938.2	59804.7	C00455
MW0108714	N-Caffeoyltryptophan	N-咖啡酰色氨酸	Amino acid and Its metabolites	氨基酸及其代谢物	Amino acid derivatives	氨基酸衍生物	C20H18N2O5	3	0.6795	109163-69-1	TRUE	TRUE	TRUE	44401.2	40727.3	50515.9	46372.9	41300.3	43138.8	66233.1	72668.3	80885.5	80059.8	70111.6	67385.4	47447.8	57189.1	56192.9	52151.4	53328.8	63310.5	22823.2	29502.2	21688.3	21346.3	22860.5	24650.6	-
MW0124723	Lumichrome	荧光色	Heterocyclic compounds	杂环化合物	Heterocyclic compounds	杂环化合物	C12H10N4O2	1	0.9457	1086-80-2	TRUE	TRUE	FALSE	42108.7	38871	46548.8	43224.2	36711.8	36483.5	24998.6	25366.3	27283.3	25639.9	26979	26842.4	28994.8	25553	28399.9	27137.8	28778.2	30947.1	31654.3	31871.7	29194.8	28876	30524.7	34245.6	C01727
MW0000212	Cytochalasin Opho	细胞松弛素 Opho	Hormones and hormone related compounds	激素及激素相关物质	Hormones and hormone related compounds	激素及激素相关物质	C28H37NO4	3	0.6188	108050-26-6	FALSE	TRUE	TRUE	283068	445183	389853	480493	402416	508255	379737	445940	341658	468074	182919	135432	460300	607939	406015	341680	312611	254581	613250	392410	669783	675371	527857	721202	-
MW0010504	Anwulignan	安武里尼昂	Lig-s and Coumarins	木脂素和香豆素	Lig-s	木脂素	C20H24O4	2	0.653	107534-93-0	TRUE	TRUE	TRUE	66170.4	61268.9	63027.5	66997.1	64834.2	56145.4	52099.9	61918.2	61596.2	62123.7	53272.7	51154.5	42308.8	50614.6	49675	44889	45210.6	57149.3	42571.6	36210.5	32281.5	33938	36383.6	37783.8	-
MW0103082	(2R,3R,6R)-2,3-dihydroxy-6-[(3R,5R,8R,9S,10S,13R,14S,17R)-3-hydroxy-10,13-dimethyl-2,3,4,5,6,7,8,9,11,12,14,15,16,17-tetradecahydro-1H-cyclopenta[a]phenanthren-17-yl]heptanoic acid	戊酸	Bile acids	胆汁酸	Bile acids	胆汁酸	C26H44O5	3	0.5547	1061-64-9	TRUE	TRUE	TRUE	209436	176964	234375	187303	187970	185860	539343	611022	616702	634060	543228	544884	45391.9	57023	52532.4	51307.6	55996.3	48299.4	212802	205471	222887	263276	269489	228845	-
MW0011183	(3beta,22E,24R)-Ergosta-4,6,8(14),22-tetraen-3-ol	-	Alcohol and amines	醇、胺类	Alcohols	醇类	C28H42O	3	0.8379	104729-39-7	TRUE	TRUE	TRUE	207.679	431.539	350.145	405.397	318.414	568.261	7504.72	10292.4	9522.72	8531.76	7912.08	9018.52	15.427	449.677	23.975	27.362	14.244	12.291	106.461	918.178	11.969	414.632	29.177	773.137	-
MW0009456	p-Octopamine	对羟基苯乙醇胺	Alcohol and amines	醇、胺类	Polyamines	多胺	C8H11NO2	3	0.6906	104-14-3	FALSE	TRUE	TRUE	44779.7	36669.3	41511.4	77956.3	50505	34513.3	37474.5	48199	67081.6	39777.9	28985.5	33344.9	45825.6	53697.1	44277.6	32197.2	47790.9	73797.1	77646.3	65754.3	69733	72087.2	70465.4	45443.6	C04227
MW0005933	Acetaminophen	对乙酰氨基酚	Benzene and substituted derivatives	苯及其衍生物	Phenolics	苯酚类	C8H9NO2	1	0.6101	103-90-2	FALSE	TRUE	TRUE	35718.6	37174.4	40356.5	39355.7	32270.7	39913.8	31811.9	29028.5	35675.2	30149.5	29330.7	28040.6	41349.9	47996.9	34268.2	35320.3	38614.8	27459.9	40245	30769.7	37743.7	45422	41604.2	42079.8	C06804
MW0053734	Glycerophospho-N-Palmitoyl Ethanolamine	甘油磷酸-N-棕榈酰乙醇胺	GP	甘油磷脂类	PE	磷脂酰乙醇胺	C21H44NO7P	2	0.7398	100575-09-5	FALSE	TRUE	FALSE	27683.4	27144.2	24171.4	29929.8	87449.4	13215.8	30753	44759.5	49652.6	39026.8	39561.4	24067.1	16285.5	34217.6	29504.8	23276.4	42846.7	58537.7	29189	31764.4	18455.4	23335.9	24523.9	24990.4	-
MW0168405	L-Isoleucine	L-别异亮氨酸	Amino acid and Its metabolites	氨基酸及其代谢物	Amino acids	氨基酸	C6H13NO2	1	0.9898	-	TRUE	TRUE	TRUE	249944	248407	260995	268904	247533	266836	610960	528568	630695	575504	634166	591335	170576	177740	172022	164102	195604	211713	389964	288698	371307	341067	336496	362717	C00407
MEDN0391	3-Deoxy-D-Lyxo-Heptopyran-2-ularic Acid	二十二碳六烯酸	FA	脂肪酰类	Oxidized lipids	氧化脂质	C7H10O8	1	0.9678	-	TRUE	TRUE	TRUE	111626	95998.9	143431	171071	146352	103948	1.04359e+06	932383	861023	480599	445972	451675	101636	91268.6	84551.5	61523.5	90046.1	115142	181770	164883	187092	122318	108727	128336	C21044
MW0054586	LPE(0:0/20:5)	LPE(0:0/20:5)	GP	甘油磷脂类	LPE	溶血磷脂酰乙醇胺	C25H42NO7P	1	0.9624	-	TRUE	TRUE	FALSE	1.37126e+06	1.2925e+06	1.2728e+06	1.53267e+06	1.37251e+06	1.33774e+06	1.68653e+06	1.5463e+06	1.67724e+06	1.26445e+06	1.35929e+06	949748	1.02177e+06	1.15834e+06	981320	988018	1.13082e+06	1.09891e+06	2.15952e+06	2.24772e+06	2.61563e+06	2.2785e+06	2.14818e+06	2.19388e+06	-
MW0054571	LPE(0:0/18:0)	LPE(0:0/18:0)	GP	甘油磷脂类	LPE	溶血磷脂酰乙醇胺	C23H48NO7P	1	0.9569	-	FALSE	TRUE	FALSE	18198.1	17897.1	27272.8	29554.1	32173.8	22147.4	147293	205746	181871	119836	107986	102697	17754.1	17673.5	18813.4	14973.9	35779.3	46743.2	87204.5	122044	60173.7	46200.8	46672.7	42641	-
MW0195169	Glutathione Reducedform	谷胱甘肽还原型	Amino acid and Its metabolites	氨基酸及其代谢物	Small Peptide	小肽	C10H17N3O6S	1	0.9461	-	TRUE	TRUE	FALSE	1.98024e+06	1.81083e+06	1.98378e+06	2.07498e+06	1.76109e+06	1.81653e+06	3.9513e+06	3.89448e+06	3.89219e+06	4.39974e+06	3.83924e+06	3.98609e+06	992202	1.06607e+06	1.00952e+06	960235	952299	1.06422e+06	7.42715e+06	4.73356e+06	6.58021e+06	7.25414e+06	8.22839e+06	8.65404e+06	C00051
MEDN1267	LPE(0:0/22:5)	LPE(0:0/22:5)	GP	甘油磷脂类	LPE	溶血磷脂酰乙醇胺	C27H46NO7P	1	0.9108	-	TRUE	TRUE	TRUE	740277	773936	922232	1.17514e+06	1.00442e+06	859125	666053	1.14707e+06	1.31972e+06	1.07061e+06	903345	862173	311532	529684	531970	512519	782643	625524	545624	625116	705579	818575	699681	645612	-
MW0143813	D-Quinovose	6-脱氧-D-葡萄糖; D-喹诺酮糖; D-Chinovose; D-葡糖甘露糖;异鼠李糖; D-表藻糖;异戊糖	Carbohydrates and Its metabolites	碳水化合物及其代谢物	Carbohydrates and Its metabolites	碳水化合物及其代谢物	C6H12O5	1	0.8434	-	FALSE	TRUE	TRUE	74976.4	72703.9	76645.8	89927.5	95047.9	93211.7	78078.1	79231.4	72536.3	65542.3	79688.2	60692.6	93293.1	93511	70075	65807.1	95322.8	100315	100469	90066	87038.1	105631	88564.1	91797.6	C02522
MEDN0832	D-Glucosamine 6-Phosphate	D-葡萄糖胺6-磷酸	Carbohydrates and Its metabolites	碳水化合物及其代谢物	Phosphate sugars	磷酸糖	C6H14NO8P	1	0.78	-	FALSE	TRUE	TRUE	729.327	242.553	358.704	903.082	945.825	819.96	4844.87	2924.93	3397.49	7180.51	3302.87	6158.32	1074.68	728.192	649.178	1039.05	333.651	367.599	407.398	591.276	75.524	571.481	266.072	1868.54	-
MEDN1285	LPE(0:0/16:0)	LPE(0:0/16:0)	GP	甘油磷脂类	LPE	溶血磷脂酰乙醇胺	C21H44NO7P	1	0.7772	-	TRUE	TRUE	FALSE	30109.8	17617.6	26755.3	22839	27657.5	19192.5	28268.8	31142.8	43886.4	38457	36308.3	38045.8	37607.5	37258.9	48712.9	28981	32770.7	27947.2	14964.3	13033.7	19555.4	19522.8	25527.7	36482.1	-
MEDTN01418	2-Hydroxyoctadecanoic acid	DL-2-羟基硬脂酸	FA	脂肪酰类	FFA	游离脂肪酸	C18H36O3	1	0.6839	-	FALSE	TRUE	TRUE	252602	225041	274103	393626	344463	215533	410256	502.351	250.232	76.329	335.406	404.562	360349	345721	283497	260400	329510	416226	235.38	501915	576474	570126	579100	573072	-
MW0126396	Quinoline-4-carboxylic acid	4-喹啉羧酸	Organic acid and Its derivatives	有机酸及其衍生物	Organic acid and Its derivatives	有机酸及其衍生物	C10H7NO2	1	0.6174	-	FALSE	TRUE	TRUE	98347.5	101102	104650	120821	120337	111235	108336	110822	128866	117424	109081	104793	112695	122941	88262.3	94319.5	100329	85031.2	107226	96874.2	95959.9	107233	105744	102956	C06414
MEDN1254	LPI(18:1/0:0)	LPI(18:1/0:0)	GP	甘油磷脂类	PI	磷脂酰肌醇	C27H51O12P	1	0.6036	-	FALSE	TRUE	TRUE	23403.2	24196.4	20928.2	34838.8	25963.6	26966.2	111851	141050	177655	211766	149986	123366	28428	29167.2	23262.9	14600	33038.8	29028.4	38891.6	35102.6	26066	24464.6	21554.7	21901.9	-
MW0012846	[2-hydroxy-3-[(9Z,12Z)-octadeca-9,12-dienoyl]oxypropyl] 2-(trimethylazaniumyl)ethyl phosphate	[2-hydroxy-3-[(9Z,12Z)-octadeca-9,12-dienoyl]oxypropyl] 2-(trimethylazaniumyl)ethyl phosphate	GP	甘油磷脂类	PC	磷脂酰胆碱	C26H50NO7P	2	0.9482	-	TRUE	TRUE	TRUE	55789.3	49276.4	60103.2	61761.8	63155.8	59477	338933	414791	371285	338070	284286	281844	25713.1	28281.3	31316.8	24018.3	30578.6	47048.1	48811.7	46555.3	39830	41971.7	40715.4	38527.6	-
MW0055337	Oleoyltaurine	N-油酰基牛磺酸	FA	脂肪酰类	FFA	游离脂肪酸	C20H39NO4S	2	0.9304	-	TRUE	TRUE	FALSE	6719.9	3506.43	3285.63	10575.8	4908.41	3697.94	47259.8	59184.9	95721.9	39011.9	57388.2	41401.4	19674.8	17684.8	11528	12351.7	16449.6	24892.2	14007.8	13229.8	5919.22	3930.25	3374.56	7596.24	-
MW0168303	N-Oleoyl-L-Serine	N-油酰基-L-丝氨酸	Amino acid and Its metabolites	氨基酸及其代谢物	Amino acid derivatives	氨基酸衍生物	C21H39NO4	2	0.9172	-	TRUE	TRUE	FALSE	13083.4	13808.2	13797.6	17443.9	16440.3	14143	441125	562835	255112	236509	206745	195724	45704.8	60715.2	23750.7	41650.7	86811.3	29014.4	82191.2	64273.7	85557.1	68651.1	60237.2	79108	-
MW0154299	N-Arachidonoyl-3-hydroxy-Aminobutyric Acid	-	Amino acid and Its metabolites	氨基酸及其代谢物	Amino acid derivatives	氨基酸衍生物	C24H39NO4	2	0.91	-	FALSE	TRUE	TRUE	571.942	1827.24	2251.86	1715.12	425.817	1482.98	32983.6	34979.8	38763.3	37080.1	32276.2	29952.9	689.76	780.461	1268.69	1399.39	977.414	2042.25	1756.5	2237.02	1235.4	1287.57	1289.8	1071.42	-
MW0151682	Ile-Nap-OH	-	Amino acid and Its metabolites	氨基酸及其代谢物	Small Peptide	小肽	C24H24N2O6	2	0.9017	-	TRUE	TRUE	TRUE	108928	99785	110685	140077	123109	105881	112956	106263	124572	103077	109527	102032	84901.8	119297	78768.4	74418.7	78752.2	87235.1	87766.3	88378.2	93288.1	87199.1	102669	103014	-
MW0108727	N-cis-octadec-9Z-enoyl-L-Homoserine lactone	N-cis-octadec-9Z-烯酰基-L-高丝氨酸内酯	Aldehyde,Ketones,Esters	醛、酮、酯类	Esters	酯类	C22H39NO3	2	0.8967	-	FALSE	TRUE	TRUE	1.58429e+06	1.57449e+06	1.54103e+06	1.76244e+06	1.57068e+06	1.63735e+06	1429.28	1933.88	1.90685e+06	1661.12	1055.48	1052.23	1.66185e+06	1.89327e+06	1.39884e+06	1.43025e+06	1.41697e+06	1.32294e+06	2.29631e+06	2.06153e+06	2.31476e+06	2.2862e+06	2.2983e+06	2.32699e+06	-
MW0152618	Leu-Nap-OH	-	Amino acid and Its metabolites	氨基酸及其代谢物	Small Peptide	小肽	C24H24N2O6	2	0.8873	-	TRUE	TRUE	TRUE	100040	86762.5	94557.4	116560	100412	106733	96991.8	98018.8	117978	120298	97967.5	89314.2	79245	103388	73303.1	70237.1	78613.1	78514.5	81375.5	91577.1	79665.9	84947.8	89492.6	90982.8	-
MW0155501	Phe-TyrMe-OH	-	Amino acid and Its metabolites	氨基酸及其代谢物	Small Peptide	小肽	C24H22N2O7	2	0.8766	-	TRUE	TRUE	TRUE	47977.4	44649.1	54142.1	57343.8	47348.5	45474.5	50889.2	47912.1	55924.9	50672.6	48202.4	44913.7	34724.1	50205.8	32321.7	33490.8	34611.2	36755.7	35264.4	36029.9	36035.9	35874.9	41662.5	47349.2	-
MW0058014	LPE(14:0/0:0)	LPE(14:0/0:0)	GP	甘油磷脂类	PE	磷脂酰乙醇胺	C19H40NO7P	2	0.8697	-	TRUE	TRUE	FALSE	1534.54	2004.89	4336.01	2493.63	2642.2	2161.97	5823.11	7614.65	8294.96	7355.46	6478.13	5287.88	3059.89	3724.83	4981.88	3546.23	7007.8	7630.07	3482.14	6640.14	2414.83	1924.4	2204.74	1202.84	-
MW0153929	Misoprostol(free acid)-d5	-	Hormones and hormone related compounds	激素及激素相关物质	Hormones and hormone related compounds	激素及激素相关物质	C21H31D5O5	2	0.8678	-	TRUE	TRUE	TRUE	13895	14681.8	16251.4	16967	14351.8	15915	124956	138148	145934	152184	126080	128981	140.662	9092.22	10877.8	7096.65	23.952	9.86	19.862	25.76	41.106	26294.6	24381.6	32933.6	-
MW0155334	Phe-Ser-Lys-Glu	-	Amino acid and Its metabolites	氨基酸及其代谢物	Small Peptide	小肽	C23H35N5O8	2	0.843	-	FALSE	TRUE	TRUE	3.528	5.859	2.852	5.066	3.912	5.867	48.426	58.44	57.873	57.345	53.097	42.405	1.787	5.108	4.344	3.339	5.857	0.247	3.909	3.433	2.149	3.058	1.69	4.922	-
MW0151036	His-Phe-Arg-Asp	组氨酸-苯丙氨酸-精氨酸-天门冬氨酸	Amino acid and Its metabolites	氨基酸及其代谢物	Small Peptide	小肽	C25H35N9O7	2	0.8199	-	FALSE	TRUE	FALSE	27073.4	34259.8	32652.4	62798.6	45325.1	56246.8	21690.8	27532.8	32785.9	7265.32	26015.7	16334.5	39300.8	40295.3	24278.5	21646.9	16029.5	22923	100090	65629.5	81374.6	53984.8	21466.6	30829.3	-
MW0150910	His-Gln-Val-Lys	组氨酸-谷酰胺-缬氨酸-赖氨酸	Amino acid and Its metabolites	氨基酸及其代谢物	Small Peptide	小肽	C22H38N8O6	2	0.8166	-	TRUE	TRUE	TRUE	56977.2	50591.6	43800.9	64949.9	40455.3	49913.7	72104.4	79002.2	69797.8	75031.8	53269.6	56635.3	24692.2	7687.43	22193.9	25162.3	20587.7	33680	23805.8	23105.4	21749.1	18720.9	16447.6	10825.6	-
MW0114022	Buprenorphine Glucuronide	丁丙诺啡葡萄糖醛酸苷	Heterocyclic compounds	杂环化合物	Heterocyclic compounds	杂环化合物	C35H49NO10	2	0.8021	-	FALSE	TRUE	TRUE	2.933	14.36	11.317	6.917	9.366	2.779	31.877	39.192	38.926	59.889	24.43	43.042	3.071	3.937	7.81	6.657	12.252	9.795	7.929	11.64	8.088	9.055	5.564	11.177	-
MW0110954	Chlorsulfuron	氯磺隆	Heterocyclic compounds	杂环化合物	Heterocyclic compounds	杂环化合物	C12H12ClN5O4S	2	0.797	-	FALSE	TRUE	FALSE	75692.9	80121.1	76288.1	86641.4	83058.1	80789.1	67589.7	64524.8	85470.6	66872.7	73522.8	65911.2	93716.4	96476.1	73035.1	69303.3	72496.8	61976.6	61948	49765.2	53374.7	56164.5	49882.3	58642.1	C05071
MW0194178	2-Amino-3,4-dihydroxy-2-(hydroxymethyl)-14-oxo-6-eicosenoic acid	2-氨基-3,4-二羟基-2-(羟甲基)-14-氧代-6-二十碳烯酸	FA	脂肪酰类	Others	其他	C21H39NO6	2	0.7966	-	TRUE	TRUE	FALSE	64689.1	62107.2	71818.9	74390.1	68577.7	64769.9	397324	412225	468963	460862	413712	416457	204779	235974	166481	169688	169640	154670	269031	236046	274487	269186	275991	277268	-
MW0062217	Prostaglandin A2-biotin	前列腺素A2-生物素	Hormones and hormone related compounds	激素及激素相关物质	Hormones and hormone related compounds	激素及激素相关物质	C35H56N4O5S	2	0.7956	-	FALSE	TRUE	FALSE	661106	625442	619686	742914	667502	641771	686702	728052	791165	740863	720744	686305	707808	794503	597603	600113	601344	548372	957816	840263	965083	954456	969480	959389	-
MW0158736	U-46619 Glycine methyl ester	-	Aldehyde,Ketones,Esters	醛、酮、酯类	Esters	酯类	C24H39NO5	2	0.7943	-	FALSE	TRUE	TRUE	1327.37	1406.67	1244.8	1650.14	755.059	954.492	9059.67	9003.23	8363.84	8249.73	7751.07	8493.49	20.789	73.956	8.402	5.23	63.678	2207.34	2184.07	2532.71	6.545	43.658	15.883	44.981	-
MW0155398	Phe-Tyr-Val-Lys	-	Amino acid and Its metabolites	氨基酸及其代谢物	Small Peptide	小肽	C29H41N5O6	2	0.7651	-	TRUE	TRUE	FALSE	98714.6	157075	164012	193175	167746	227287	107104	138977	177147	153449	99345.9	104430	125879	140957	72154.4	72013	63918.7	47363.8	295954	209503	215471	205727	162638	234098	-
MW0053732	2,3-Dihydroxypropyl 2-[(octadec-9-enoyl)amino]ethyl hydrogen phosphate	2,3-二羟丙基 2-[(octadec-9-enoyl)amino]ethyl 磷酸氢盐	GP	甘油磷脂类	LPG	溶血磷脂酰甘油	C23H46NO7P	2	0.7588	-	FALSE	TRUE	FALSE	2.18506e+06	2.12696e+06	1.99471e+06	2.46115e+06	1.66959e+06	1.78427e+06	856960	879233	985809	865167	631898	611580	2.24019e+06	2.86358e+06	1.74413e+06	1.62751e+06	1.73801e+06	1.67648e+06	1.24212e+06	789075	979035	1.14339e+06	1.1627e+06	1.03507e+06	-
MW0158510	Tyr-Ile-Val-Glu	酪氨酸-异亮氨酸-缬氨酸-谷氨酸	Amino acid and Its metabolites	氨基酸及其代谢物	Small Peptide	小肽	C25H38N4O8	2	0.7504	-	FALSE	TRUE	TRUE	22123.6	19589	27908.7	36112.6	32516.8	26858.1	44887.4	63154.3	44488.6	38154.5	31338.2	28747	28282.2	26583.7	20715.2	19134.2	32035.8	43252.3	26605	22587.5	22113.5	16358.6	21720.3	15002	-
MW0150445	Gly-Phe-Asn-Thr-Phe	甘氨酸-苯丙氨酸-天门冬酰胺-苏氨酸-苯丙氨酸	Amino acid and Its metabolites	氨基酸及其代谢物	Small Peptide	小肽	C28H36N6O8	2	0.7483	-	TRUE	TRUE	FALSE	40197.5	32470.4	37252	40215	31689.1	41982.1	38349.2	27404	36427.4	26172.1	26006.5	22936.3	25400	31350.6	28961.7	23903.2	35809	31857.6	38766.3	47206.4	60935.1	67415.4	42003.6	58153.5	-
MW0155422	Phe4Cl-Asp-OH	-	Amino acid and Its metabolites	氨基酸及其代谢物	Small Peptide	小肽	C18H15ClN2O8	2	0.7435	-	FALSE	TRUE	FALSE	117944	116843	125709	148282	79036.9	124854	120664	118154	161529	117589	113539	107303	143743	158607	117514	113450	117115	95372.5	110391	90969.4	86250.6	107596	87658	122021	-
MW0139075	N-(4-methyl-2-oxochromen-7-yl)icosa-5,8,11,14-tetraenamide	N-(4-methyl-2-oxochromen-7-yl)icosa-5,8,11,14-tetraenamide	Alcohol and amines	醇、胺类	Amines	胺类	C30H39NO3	2	0.7418	-	TRUE	TRUE	TRUE	22083.5	20349	22943.5	33130.5	24557.4	23882.9	128443	208357	189662	147915	138500	138733	5922.62	8506.55	9927.03	6978.33	7071.43	52.039	22090.7	20319.4	19118.4	17.672	16871.3	22241.9	-
MW0006100	Aurin	奥林	Benzene and substituted derivatives	苯及其衍生物	Benzene and substituted derivatives	苯及其衍生物	C19H14O3	2	0.7398	-	TRUE	TRUE	FALSE	70929.7	64733.8	77357.7	75690.5	68199.7	69977.8	7142.49	7531.75	5490.59	7870.23	6160.36	5774.44	41046.5	43757.8	44656.2	45413.3	43496.2	54696.8	4993.43	3811.86	3997.97	4326.36	2230.2	3654.63	C14213
MW0049056	trans-Crotonyl CoA	反式巴豆酰辅酶A	CoEnzyme and vitamins	辅酶和维生素	CoEnzyme and vitamins	辅酶和维生素	C25H40N7O17P3S	2	0.7373	-	FALSE	TRUE	FALSE	15142	14909.3	15397.5	18849.1	11050.2	14997	32742	30243.4	26601.3	30160.4	30146.2	32193.2	17659.2	15770.7	13829.6	17355.6	8662.86	7631.84	53543	34544	53858.4	58950.1	55878.6	57871.7	-
MW0151470	Ile-Ile-Glu-Glu-Val	-	Amino acid and Its metabolites	氨基酸及其代谢物	Small Peptide	小肽	C27H47N5O10	2	0.737	-	TRUE	TRUE	FALSE	22490.9	20396.9	22157	19260.4	24671.3	21741	23731.1	23130.7	32974.4	38199.1	33388.1	29754.6	6274.29	19501.1	13354.9	7412.42	20810.2	19276.1	46462.7	62734.5	54846.8	52766	59406.9	64543.1	-
MW0149921	Glu-Arg-Phe-Asp	谷氨酸-精氨酸-苯丙氨酸-天门冬氨酸	Amino acid and Its metabolites	氨基酸及其代谢物	Small Peptide	小肽	C24H35N7O9	2	0.7333	-	FALSE	TRUE	FALSE	616.924	294.604	308.115	739.745	842.861	713.982	36805.4	41411.9	31214.4	26132.5	22327.7	21184.5	1292.25	176.484	756.113	224.588	965.036	1622.81	19173.2	19971.3	15648.2	12644.3	17627.7	16020.5	-
MW0168457	1-Hexadecyl-sn-glycerol 3-phosphate	1-十六烷基-sn-甘油3-磷酸	GP	甘油磷脂类	LPA	溶血磷脂酸	C19H41O6P	2	0.7295	-	FALSE	TRUE	TRUE	608873	515571	627858	746174	683420	627481	973150	1.37501e+06	1.17228e+06	863140	751959	718506	599384	627334	508483	508737	834071	946223	632220	707983	529339	480001	480306	363684	-
MW0144650	Ala-Leu-Val-Arg	-	Amino acid and Its metabolites	氨基酸及其代谢物	Small Peptide	小肽	C20H39N7O5	2	0.7223	-	FALSE	TRUE	FALSE	7517.6	9450.06	10430.2	3076.45	10335.6	3076.22	90638.8	108233	111047	109371	91584.4	92749	11782.6	8409.3	6393.84	7273.55	7227.62	8867.52	35928.8	41994.8	33849.4	42439.7	46767.3	37809.3	-
MW0012943	1-Oleoyl-2-stearoyl-sn-glycero-3-phosphocholine	1-油酰基-2-硬脂酰基-sn-甘油-3-磷酸胆碱	GP	甘油磷脂类	PC	磷脂酰胆碱	C44H86NO8P	2	0.7216	-	FALSE	TRUE	FALSE	170461	91688	118556	86123.4	89609.3	114657	30149.6	32237.3	23099.5	21808	12377.4	51304.9	105656	150954	116914	127726	149344	144457	46758.1	40290.4	49058.6	36219.8	40134.8	48409.4	-
MW0006518	Cetaben	西塔本	Benzene and substituted derivatives	苯及其衍生物	Benzene and substituted derivatives	苯及其衍生物	C23H39NO2	2	0.7213	-	TRUE	TRUE	FALSE	344.303	914.307	313.714	1840.82	901.522	2826.44	38793.1	33619.7	35690.6	39575.1	30226.7	28839.9	4385.41	3630.66	2489.81	2328.54	3582.94	2081.08	7806.41	3294.28	3629.09	6011.1	4294.66	5144.33	-
MW0006069	antimycin A1	抗霉素A1	Benzene and substituted derivatives	苯及其衍生物	Benzene and substituted derivatives	苯及其衍生物	C28H40N2O9	2	0.721	-	FALSE	TRUE	TRUE	960.137	1015.44	1244.45	2151.93	1867.24	796.303	9211.56	17520.8	9075.87	8868.62	6034.48	5224.32	256.342	1314.6	738.094	424.584	1784.16	1234.99	2861.41	5258.55	1007.87	1938.64	3728.01	2368.39	C11339
MW0151313	Ile-Ala-Leu-Arg	-	Amino acid and Its metabolites	氨基酸及其代谢物	Small Peptide	小肽	C21H41N7O5	2	0.72	-	FALSE	TRUE	TRUE	1634.42	1811.36	2313.02	2714.35	2337.6	1445.19	30245.4	36452.9	36212.2	35947.5	30855.2	31116.7	997.139	47.737	1616.6	1600.73	1780.55	3707.23	3341.08	2932.67	2280.14	1574.32	1360.65	2423.58	-
MW0006390	Bisphenol AF	双酚AF	Benzene and substituted derivatives	苯及其衍生物	Benzene and substituted derivatives	苯及其衍生物	C15H10F6O2	2	0.7146	-	FALSE	TRUE	TRUE	30059.5	24630.1	36254.6	36013.3	34500.5	35986.9	28653.1	28505.9	32365.8	28966.3	28165.8	28916.5	35083.4	35924.3	34175.4	33932.5	33059	25622.4	42424.5	32919	33338.8	32940.7	38276.5	36993	C14350
MW0145679	Asn-Arg-Phe-Lys	-	Amino acid and Its metabolites	氨基酸及其代谢物	Small Peptide	小肽	C25H41N9O6	2	0.7136	-	FALSE	TRUE	FALSE	904.659	1305.34	2223.37	2150.91	2875.12	1826.8	35778.4	39272	32535	25927.1	18456.6	23004.5	2226.61	2003.73	2458.1	2929.36	5833.92	4818.06	13993.8	21736.2	12091.9	10065	13823.6	13103.5	-
MW0003681	Vinclozolin M2	长春唑啉 M2	Benzene and substituted derivatives	苯及其衍生物	Benzene and substituted derivatives	苯及其衍生物	C11H11Cl2NO2	2	0.7127	-	FALSE	TRUE	TRUE	54454.1	53199.9	53853.2	61371.8	53533.3	53923.8	53948.9	50017.9	65904.2	55496.1	54525.8	49841.5	55580.7	61408.7	50228.7	47388.5	54894.5	46483.1	44763.4	47080.8	46828.5	46524.8	47022.1	48865.2	C14207
MW0157865	Thr-Val-Leu-Thr-Ser	-	Amino acid and Its metabolites	氨基酸及其代谢物	Small Peptide	小肽	C22H41N5O9	2	0.71	-	FALSE	TRUE	TRUE	17587.4	15806.3	19576.7	22019.5	20983.5	16322.9	32626.9	48006.8	41406.7	33326	28326.9	24340.6	16683.4	17334.3	13833.5	13573	22317.7	27590.3	15178.9	17102	18019	14271	16690.4	13568.4	-
MW0144082	8-iso-17-phenyl trinor Prostaglandin F2	-	Hormones and hormone related compounds	激素及激素相关物质	Hormones and hormone related compounds	激素及激素相关物质	C23H32O5	2	0.7009	-	FALSE	TRUE	FALSE	243629	223251	226429	271530	246882	243496	297237	278863	363391	283236	262699	263037	253496	283369	223666	207219	213057	196929	336179	299913	349743	344991	393988	349740	-
MW0149761	Gln-Lys-Phe-Arg	谷酰氨-赖氨酸-苯丙氨酸-精氨酸	Amino acid and Its metabolites	氨基酸及其代谢物	Small Peptide	小肽	C26H43N9O6	2	0.6947	-	TRUE	TRUE	TRUE	7323.74	4989.53	5674.65	5655.27	5644.45	5908.71	26129.5	36404.5	55580.2	33388.5	45426.9	23080.7	3022.32	4590.91	2699.52	2655.95	3351.59	5494.56	4817.38	9318.47	1259.76	1874.73	2854.67	1816.19	-
MW0011907	PE-NMe(18:1(9Z)/18:1(9Z))	1,2-Dioleoyl-sn-glycero-3-phosphoethanolamine-N-methyl	GP	甘油磷脂类	PE	磷脂酰乙醇胺	C42H80NO8P	2	0.6894	-	FALSE	TRUE	FALSE	793661	750979	1.03034e+06	1.22694e+06	1.04464e+06	1.17911e+06	724052	516860	630741	566708	366540	387013	965064	988090	769630	735842	216015	599299	1.29762e+06	1.13286e+06	1.30419e+06	1.61043e+06	817839	527730	-
MW0008696	N-(2,2,2-Trifluoroethyl)-N-{4-[2,2,2-trifluoro-1-hydroxy-1-(trifluoromethyl)ethyl]phenyl}benzenesulfonamide	N-(2,2,2-三氟乙基)-N-{4-[2,2,2-三氟-1-羟基-1-(三氟甲基)乙基]苯基}苯磺酰胺	Benzene and substituted derivatives	苯及其衍生物	Benzene and substituted derivatives	苯及其衍生物	C17H12F9NO3S	2	0.6883	-	FALSE	TRUE	FALSE	61788.3	61042.1	63627.8	73195	63557.7	64092.5	65889.6	52710.1	69206.9	64822.3	59506	63948.5	76104.1	82845.7	66401.5	65416.3	64693.2	47789.4	39027.7	30230.5	47077.1	44391	45171.2	49810.8	C15630
MW0008666	N-[2-[4-[[3-butyl-5-oxo-1-[2-(trifluoromethyl)phenyl]-1,2,4-triazol-4-yl]methyl]phenyl]phenyl]sulfonyl-3-methyl-2-thiophenecarboxamide	N-[2-[4-[[3-丁基-5-氧代-1-[2-(三氟甲基)苯基]-1,2,4-三唑-4-基]甲基]苯基]苯基]磺酰基-3 -甲基-2-噻吩甲酰胺	Benzene and substituted derivatives	苯及其衍生物	Benzene and substituted derivatives	苯及其衍生物	C32H29F3N4O4S2	2	0.6843	-	TRUE	TRUE	FALSE	324904	280327	339980	291478	238169	285189	315394	355280	270762	407069	346244	379271	139767	170300	158524	138899	88098.1	98361.5	487673	338709	521953	486735	540863	504999	-
MW0057932	PC(P-18:0/20:4(5Z,8Z,11Z,14Z))	1-(1Z-十八碳烯基)-2-(5Z，8Z，11Z，14Z-二十碳四烯酰基)-sn-甘油-3-磷酸胆碱	GP	甘油磷脂类	PC-P	磷脂酰胆碱	C46H84NO7P	2	0.6805	-	TRUE	TRUE	TRUE	12823.6	11976	16851.2	11477.8	17136.6	16681.1	49128.8	44798.5	41293.9	40466	37723.9	31203.1	3839.75	2920.51	5255.99	4502.27	3685.71	4253.99	7169.51	9818.85	14991.8	40.362	8024.5	11915.5	-
MW0144693	Ala-Phe-Ile-Arg	-	Amino acid and Its metabolites	氨基酸及其代谢物	Small Peptide	小肽	C24H39N7O5	2	0.6683	-	FALSE	TRUE	TRUE	534.404	468.462	240.481	544.954	401.675	410.116	32910.8	49663.6	80688	33733.7	31652.3	30421.7	1078.42	720.434	774.408	2003.59	514.551	462.078	1656.38	3871.33	921.785	1348.92	1698.21	1124.29	-
MW0156476	S1P Lyase Fluorogenic Substrate	-	Benzene and substituted derivatives	苯及其衍生物	Benzene and substituted derivatives	苯及其衍生物	C14H18NO8P	2	0.6616	-	TRUE	TRUE	TRUE	1519.95	1201.86	1253.63	1203.53	1433.41	1264.71	3456.12	3001.47	2677.78	2033.09	2435.89	2645.94	577.429	866.387	355.468	735.587	600.617	1285.24	2166.72	1584.13	1636.31	573.247	2927.41	1530.6	-
MW0151553	Ile-Phe-Val-Lys	-	Amino acid and Its metabolites	氨基酸及其代谢物	Small Peptide	小肽	C26H43N5O5	2	0.6543	-	FALSE	TRUE	FALSE	857.284	91.654	86.434	204.272	192.661	151.345	22985.6	27112.7	8995.64	8531.47	7768.31	6558.09	7518.44	4306.52	1867.08	214.849	158.244	123.988	410.645	2227.26	2414.09	2251.57	4794.73	2649.22	-
MW0144244	Acetoxy-10-gingerol	-	Benzene and substituted derivatives	苯及其衍生物	Benzene and substituted derivatives	苯及其衍生物	C23H36O5	2	0.6484	-	TRUE	TRUE	TRUE	1824.11	332.472	2226.47	2078.65	719.718	1684.29	17044.3	18770.9	21506.9	19471.9	17709.7	17980.2	121.063	203.112	96.55	121.018	54.844	14.802	31.161	136.624	110.172	59.16	13.681	14.899	-
MW0012973	1-Palmitoyl-2-oleoyl-sn-glycero-3-phosphate	1-棕榈酰基-2-油酰基-sn-甘油-3-磷酸	GP	甘油磷脂类	PA	磷脂酸	C37H71O8P	2	0.6392	-	TRUE	TRUE	TRUE	18362.6	26781.7	20604.9	30813.1	18126.8	23645.1	37425.3	27526.8	35458.2	32261.2	28774.9	29016.2	14362.7	12667.1	7259.12	15043.2	9929.18	12831.9	16808.3	11958.2	20406.3	20971.2	18295.8	25821.3	C00416	1.76436
MW0056950	1-Stearoyl-2-palmitoyl-sn-glycero-3-phosphocholine	1-硬脂酰基-2-棕榈酰基-sn-甘油-3-磷酸胆碱	GP	甘油磷脂类	PC	磷脂酰胆碱	C42H84NO8P	2	0.6085	-	FALSE	TRUE	FALSE	26137.4	23511	13869.2	42558.1	20797.3	28758	3787.84	11439.7	10917.5	5310.08	7553.2	11969.3	20072.8	30625.2	18900.4	22378.7	21415.6	18479.2	30920.2	25539.5	22089.1	13480.1	11409.5	23402.6	-
MW0152392	Leu-Leu-Asp-Leu-Leu	-	Amino acid and Its metabolites	氨基酸及其代谢物	Small Peptide	小肽	C28H51N5O8	2	0.5883	-	FALSE	TRUE	FALSE	317.668	300.646	351.069	608.464	366.393	598.666	8145.36	10595.3	9908.76	7899.99	4906.45	5396.61	293.663	553.54	334.863	255.785	110.734	382.408	1999.19	3644.68	3361.73	2832.44	3264.15	2673.27	-
MW0011927	1,2-Distearoyl-sn-glycero-3-phosphocholine	PC(18:0/18:0)	GP	甘油磷脂类	PC	磷脂酰胆碱	C44H88NO8P	2	0.5727	-	TRUE	TRUE	FALSE	1134.86	3448.14	2760.37	2789.98	2460.96	2379.69	1303.41	1036.22	832.721	868.108	736.267	781.479	4855.9	5511.86	5412.28	4916.6	5575.38	8165.39	296.995	297.628	496.273	322.654	331.867	178.018	-
MW0011790	1-(1Z-octadecenyl)-2-(4Z,7Z,10Z,13Z,16Z,19Z-docosahexaenoyl)-sn-glycero-3-phosphocholine	1-(1Z-十八碳烯基)-2-(4Z，7Z，10Z，13Z，16Z，19Z-二十二碳六烯酰基)-sn-甘油-3-磷酸胆碱	GP	甘油磷脂类	PC	磷脂酰胆碱	C48H84NO7P	2	0.571	-	TRUE	TRUE	FALSE	40323.1	38298.5	50969	51441.8	50320.2	71225.7	32486.8	24707.7	37654.6	34214.5	6069.92	6017.19	36680.8	46739.9	38407.7	38873.5	4108.2	20046.3	67436.4	91019.3	71899.2	60929.5	43015	9355.17	-
MW0054485	1-Palmitoylglycerol 3-phosphate	LPA(16:0/0:0)	GP	甘油磷脂类	LPA	溶血磷脂酸	C19H39O7P	2	0.5569	-	TRUE	TRUE	TRUE	32506.3	29744	32903.3	33437.9	32064.7	31555.4	132421	138197	151958	152060	137828	131097	29.093	10833.7	9658.17	6848.36	12251.1	12860.6	19.678	25.906	14.418	44.995	11368.3	12.928	C04036
MW0143895	6Testosterone Enanthate	-	Aldehyde,Ketones,Esters	醛、酮、酯类	Esters	酯类	C26H40O4	2	0.5524	-	FALSE	TRUE	FALSE	277643	254862	252742	301746	269462	264451	276811	293431	327099	303274	290486	276606	288184	324296	238852	243452	243263	221906	386218	338656	388963	384680	390735	386668	-
MW0152934	Lys-Gln-Asp-Lys	-	Amino acid and Its metabolites	氨基酸及其代谢物	Small Peptide	小肽	C21H39N7O8	2	0.5288	-	TRUE	TRUE	TRUE	574054	630945	653422	853572	652790	757010	1.11768e+06	982815	1.09664e+06	1.13587e+06	925160	739510	626566	611370	226524	313577	567530	473518	729437	625506	516137	303175	717572	1.07609e+06	-
MW0013000	1-Stearoyl-2-linoleoyl-sn-glycero-3-phosphate	1-硬脂酰基-2-亚油酰基-sn-甘油-3-磷酸	GP	甘油磷脂类	PA	磷脂酸	C39H73O8P	2	0.5078	-	FALSE	TRUE	TRUE	931581	623100	583598	743202	845144	1.10771e+06	1.32152e+06	1.4224e+06	1.70719e+06	1.64373e+06	2.5476e+06	2.0304e+06	977993	552414	484824	509959	368390	489449	674927	605531	667575	1.03718e+06	766993	1.13639e+06	C00416
MW0166258	4-(6-Hydroxy-pyridin-3-yl)-4-oxobutanal	-	Heterocyclic compounds	杂环化合物	Heterocyclic compounds	杂环化合物	C9H9NO3	3	0.9739	-	FALSE	TRUE	FALSE	1380.48	1283.62	978.53	1790.2	2509.15	1205.03	3588.57	3571.01	4496.06	2145.89	3707.76	3181.09	1248.93	1727.95	1539.88	2606.43	1886.74	2508.8	1204.49	869.175	735.473	1017.06	4192.73	526.972	-
MW0014926	N-(6-Aminohexanoyl)-6-aminohexanoate	N-(6-氨基己酰基)-6-氨基己酸酯	Benzene and substituted derivatives	苯及其衍生物	Benzene and substituted derivatives	苯及其衍生物	C12H24N2O3	3	0.9627	-	FALSE	TRUE	TRUE	83.527	133.016	64.195	73.616	181.118	55.357	544.333	718.005	3359.68	2954.1	2368.12	1820.97	41.571	69.21	66.639	49.168	55.762	124.564	86.362	379.966	70.43	490.489	186.952	844.348	-
MW0011579	(R)-10-hydroxystearic acid	（R)-10-羟基硬脂酸酯	FA	脂肪酰类	Oxidized lipids	氧化脂质	C18H36O3	3	0.9625	-	FALSE	TRUE	TRUE	814.815	920.164	1092.43	1857.06	1103.26	892.491	18221.2	24102.8	23499.8	19730.6	19589.8	18157.5	1289.76	1675.6	2764.97	848.896	386.809	1796.82	624.924	1896.77	658.053	1177.71	390.46	816.022	C03195
MW0103858	(2S)-2-(3-carboxypropanamido)-6-oxoheptanedioic acid	L-2-琥珀酰氨基-6-氧代庚二酸	Organic acid and Its derivatives	有机酸及其衍生物	Organic acid and Its derivatives	有机酸及其衍生物	C11H15NO8	3	0.9499	-	FALSE	TRUE	FALSE	345.4	787.094	3659.15	1968.35	2148.94	3698.5	6166.77	4460.39	3755.77	6026.87	3957.36	4656.5	1560.38	862.839	1136.93	1359.35	745.419	747.782	8215.19	10242	8365.63	6595.38	7230.24	3560.98	C04462
MW0162398	5a,11a-Dehydrotetracycline	5a，11a-脱氢四环素; 12-脱氢四环素	Aldehyde,Ketones,Esters	醛、酮、酯类	Esters	酯类	C22H22N2O8	3	0.9355	-	FALSE	TRUE	TRUE	14091.2	10408.5	15874.3	14624.4	12454	12154	13895.9	12172.6	18750.4	18088.1	12838	13926.1	11038.5	12980.6	10437.3	10231.2	11945.6	10330.6	9588.65	8574.76	11216.1	10326.9	9913.95	12553.9	-
MW0169551	Nicotinate	烟酸盐	Aldehyde,Ketones,Esters	醛、酮、酯类	Esters	酯类	C6H4NO2-	3	0.8939	-	FALSE	TRUE	FALSE	0.169	0.074	0.044	0.121	0.057	0.085	307.161	276.391	268.556	279.502	368.797	328.635	0.067	0.129	0.062	0.116	0.081	0.077	856.986	576.125	768.163	614.773	819.915	853.084	-
MW0114549	Glucose 1-phosphate	1-磷酸半乳糖	Organic acid and Its derivatives	有机酸及其衍生物	Organic acid and Its derivatives	有机酸及其衍生物	C6H13O9P	3	0.8771	-	FALSE	TRUE	FALSE	1603.41	1767.56	4606.58	3681.75	19387.2	21871.4	356.032	289.559	476.328	320.124	524.284	333.081	1434.69	13757.6	599.649	493.314	1016.9	225.832	16842.3	546.677	18495.8	4160.56	11369.7	3849.67	-
MW0140348	(3E)-3-[(1R,5R,6S)-5-hydroxy-7-oxabicyclo[4.1.0]heptan-2-ylidene]pyruvic acid	(3E)-3-[(1R,5R,6S)-5-hydroxy-7-oxabicyclo[4.1.0]heptan-2-ylidene]丙酮酸	Aldehyde,Ketones,Esters	醛、酮、酯类	Esters	酯类	C9H10O5	3	0.8411	-	TRUE	TRUE	TRUE	26582.5	19747.4	24128.8	30906.4	26795.6	25829.7	26840.2	30512.7	34251.1	28199.5	27770.9	23722.5	140317	126312	92615.8	83620.9	94971.5	23918.5	125350	26502.9	117632	115759	134272	109750	C21086
MW0142331	2-Descarboxy-betanidin	2-脱羧基甜菜碱	Organic acid and Its derivatives	有机酸及其衍生物	Organic acid and Its derivatives	有机酸及其衍生物	C17H17N2O6+	3	0.8266	-	FALSE	TRUE	FALSE	5201.3	5868.47	4386.13	6034.27	5475.15	4722.06	6725.51	7152.08	9383.1	8843.73	5190.83	7230.41	6176.56	6818.55	5187.53	4546.79	6572.45	6156.97	5364.09	3663.3	5193.32	5755.07	5698.77	6863.03	C17757
MW0161475	Benzoyl-beta-D-glucoside	苯甲酰-β-D-葡萄糖苷	Benzene and substituted derivatives	苯及其衍生物	Benzene and substituted derivatives	苯及其衍生物	C13H16O7	3	0.8218	-	TRUE	TRUE	TRUE	40818.5	42100.2	45919.6	45114.8	39806.8	41136.7	31510.1	32296.8	38330.1	32279.6	31407.7	30239.4	15392.5	16615	13929	14941.7	13871	17558.3	7501.48	7033.33	2386.62	7516.75	7068.78	9452.26	-
MW0166681	(1S,4aS,11R,12R,12aR)-3-carbamoyl-1-(dimethylazaniumyl)-4a,7,11,12-tetrahydroxy-11-methyl-4,5,6-trioxo-1,4,4a,5,6,11,12,12a-octahydrotetracen-2-olate	(1S,4aS,11R,12R,12aR)-3-carbamoyl-1-(dimethylazaniumyl)-4a,7,11,12-tetrahydroxy-11-methyl-4,5,6-trioxo-1,4,4a, 5,6,11,12,12a-octahydrotetracen-2-olate	Aldehyde,Ketones,Esters	醛、酮、酯类	Esters	酯类	C22H22N2O9	3	0.7658	-	FALSE	TRUE	FALSE	2298.2	3100.3	4748.09	3802.77	3825.18	3418.14	2025.42	3429.93	1423.24	2164.1	2190.49	2616.8	3500.88	4482.89	2163.49	3415.26	2161.99	2140.06	918.776	2409.73	1280.72	1699.9	1342.44	1110.42	-
MW0164590	Homolanthionine	高羊毛硫氨酸	Others	其他	Others	其他	C8H16N2O4S	3	0.7491	-	FALSE	TRUE	FALSE	14118.7	13180.7	9665.1	14050.5	10247.2	7563.67	26428.7	20640.2	16042.2	27412.5	18326.4	17610.4	13751.7	7638.2	8116.25	8060.43	3383.18	5305.56	34320.3	20946.2	36746.9	28779.2	41313.2	41178.1	-
MW0129939	1-O-Sinapoyl-beta-D-glucose	1-O-芥子酰-β-D-葡萄糖	Benzene and substituted derivatives	苯及其衍生物	Benzene and substituted derivatives	苯及其衍生物	C17H22O10	3	0.7467	-	FALSE	TRUE	FALSE	1377.87	1734.34	1509.18	1344.53	1864.37	1245.4	1518.4	2692.5	2621.74	2348.67	2226.28	1963.76	1784.88	1338.25	1719.97	2309.5	1935.44	1874.83	1416.36	1240.13	1350.14	1396.7	826.891	1901.8	C01175
MW0142373	2-Hydroxy-5-(methylsulfanyl)-3-oxopent-1-enyl phosphate	2-Hydroxy-5-(methylsulfanyl)-3-oxopent-1-enyl phosphate	Aldehyde,Ketones,Esters	醛、酮、酯类	Esters	酯类	C6H11O6PS	3	0.7359	-	FALSE	TRUE	TRUE	8339.79	7716.02	6928.53	8350.91	7721.31	7881.98	13945.7	13947.6	12089.9	10524.3	13406.4	13435.3	4378.15	5087.56	6387.33	6627.38	6092.44	8897.08	10269.2	14474.1	7198.97	8612.82	6886.82	7348.06	-
MW0130114	2-(3,4-Dihydroxybenzoyloxy)-4,6-dihydroxybenzoic acid	2-(3,4-二羟基苯甲酰氧基)-4,6-二羟基苯甲酸酯	Benzene and substituted derivatives	苯及其衍生物	Benzene and substituted derivatives	苯及其衍生物	C14H10O8	3	0.6993	-	FALSE	TRUE	TRUE	4293.2	4161.96	4616.72	6923.36	5144.19	4239.65	5264.82	5239.09	6065.99	6230.52	5251.28	5315.61	6281.69	7436.57	3803.1	5253.92	5950.93	4555.65	7120.41	6060.97	6223.56	6813.74	7186.73	6176.88	C04524
MW0156503	Salicin 6-phosphate	水杨苷6-磷酸	Organic acid and Its derivatives	有机酸及其衍生物	Organic acid and Its derivatives	有机酸及其衍生物	C13H19O10P	3	0.6921	-	TRUE	TRUE	TRUE	7602.77	5965.53	9297.67	7589.81	6280.7	6689.27	9752.46	12230.8	7137.09	11352.8	9652.56	9670.52	951.651	1242.66	780.599	891.993	757.197	1537.04	301.924	642.874	840.489	683.871	714.077	292.848	C06188
MW0143834	2-Methyl-6-geranylgeranyl-1,4-benzoquinol	6-香叶基香叶基-2-甲基苯-1，4-二醇	Benzene and substituted derivatives	苯及其衍生物	Benzene and substituted derivatives	苯及其衍生物	C27H40O2	3	0.6759	-	TRUE	TRUE	TRUE	3177.37	2123.64	4465.03	3545.8	3446.31	3352.4	835.433	784.074	1332.63	2063.75	443.211	755.2	4906.9	6487.27	5834.25	5572.59	5762.33	8665.51	3653.93	5517.42	4004.35	3790.19	3953.04	3641.33	C20737
MW0149292	Fructoselysine 6-phosphate	6-磷酸果糖赖氨酸	Organic acid and Its derivatives	有机酸及其衍生物	Organic acid and Its derivatives	有机酸及其衍生物	C12H25N2O10P	3	0.6471	-	TRUE	TRUE	TRUE	13557.7	12365.2	12090.3	15119.1	16333.7	11939.9	13559.1	14143.8	16120.3	15125.1	14989.1	12909.9	8636.43	10226	8424.68	8095.84	11131.9	11107.5	13481.1	12681	12023.6	13142.5	13310.3	13586.3	-
MW0113980	beta-D-Fructose 2-phosphate	β-D-果糖2-磷酸	Organic acid and Its derivatives	有机酸及其衍生物	Organic acid and Its derivatives	有机酸及其衍生物	C6H13O9P	3	0.6331	-	FALSE	TRUE	FALSE	1042.22	13702.6	2195.08	1658.97	11875.4	6056.96	16414.9	17346.6	19994.8	21650.2	10856.2	17649	18649.4	6177.9	2144.22	14995	5030.29	8545.58	4606.78	2284.72	17993.5	9951.23	10896.9	15821.1	C03267
MW0148517	8-O-Methyldihydrosterigmatocystin	8-O-甲基二氢鬼菌素	Heterocyclic compounds	杂环化合物	Heterocyclic compounds	杂环化合物	C19H16O6	3	0.6262	-	FALSE	TRUE	FALSE	34770.3	31850.2	33856.6	73602.4	64402.2	36316.4	40015.7	38148.8	46906.1	42921.6	38455.6	36705.7	49117.3	46103.7	40412.9	37800.9	42911.8	30742.4	50060.3	59659.7	52557.6	52768.1	89130.9	59921.4	C03944
MW0141988	2,3-Bis-(O-phytanyl)-sn-glycero-1-phospho-L-serine	-	GL	甘油脂类	TG	甘油三酯	C46H94NO8P	3	0.625	-	FALSE	TRUE	FALSE	1547.61	1368.55	1146.79	800.499	878.822	899.065	1171.13	1597.18	1254.91	1110.88	695.32	1263.5	3673.43	3675.06	2782.04	1880.12	807.441	1282.57	797.485	509.37	720.416	611.53	979.839	1035.13	C20628
MW0140648	(S)-2-Hydroxypropylphosphonic acid	(S)-2-羟基丙基磷酸酯	Organic acid and Its derivatives	有机酸及其衍生物	Organic acid and Its derivatives	有机酸及其衍生物	C3H9O4P	3	0.6093	-	TRUE	TRUE	TRUE	853.171	1060.12	902.481	1446.16	5863.59	1665.87	869.197	2479.67	2183.69	462.352	1437.91	737.592	14662.4	11180.1	7878.04	8710.26	10611.3	1036.66	11312	4177.47	12117.8	14880.2	11939.7	12118.2	C06452
MW0002640	2-Amino-3-methylbenzoate	2-氨基-3-甲基苯甲酸	Benzene and substituted derivatives	苯及其衍生物	Benzene and substituted derivatives	苯及其衍生物	C8H9NO2	3	0.5718	-	FALSE	TRUE	FALSE	14032.7	13231.5	14064.9	14067	15137.2	15744.3	14171.8	14041.7	16536.7	15324	14190.3	10587	16991.2	16920.2	11985	14062.7	16065.9	12171.9	18640.5	13254.7	17660.6	17865.2	16753.9	17496	C16571
MW0157447	Tetranactin	四联素	Heterocyclic compounds	杂环化合物	Heterocyclic compounds	杂环化合物	C44H72O12	3	0.8921	-	TRUE	TRUE	TRUE	6121.59	1682.61	1034.64	38360.3	2799.51	6625.91	49074	27523.6	41454.6	26668.7	22913.9	18463.1	146827	138665	141414	62501.8	24410.8	22213.1	34662.7	137004	81911.4	74325.8	47377.2	107509	C06764
MW0015742	alpha-Tocotrienoxyl radical	α-生育三烯氧基自由基	Aldehyde,Ketones,Esters	醛、酮、酯类	Ketones	酮类	C29H43O2	3	0.8708	-	FALSE	TRUE	TRUE	2317.69	3183.28	3512.29	5373.56	2633.05	4248.39	3220.76	2123.19	4256.34	79.941	1024.45	244.993	3883.78	3931.33	3992.01	2920.73	4397.41	2893.33	4599.97	3187.14	4729.73	6507.49	6900.61	5240.54	-
MW0158813	Undecylprodigiosin	十一烷基紫红甙	Amino acid and Its metabolites	氨基酸及其代谢物	polypeptide	多肽	C25H35N3O	3	0.8156	-	TRUE	TRUE	TRUE	866.917	806.519	617.957	1144.4	774.189	213.084	10297.8	11364.9	11279.2	12166.4	10577.3	9844.52	567.441	328.817	19.587	150.197	161.003	12.055	886.159	1200.96	343.326	454.628	703.784	529.805	-
MW0141208	10,11-Epoxy-3-geranylgeranylindole	10，11-环氧-3-香叶基香叶基吲哚	Heterocyclic compounds	杂环化合物	Indole and Its derivatives	吲哚及其衍生物	C28H39NO	3	0.7727	-	TRUE	TRUE	FALSE	15146.2	14068.4	14394.2	17710	16473.6	14816.6	144196	174848	182149	161987	142239	147856	29893.3	36801.1	34840	25482.9	31258.8	33268.8	61161	68106.7	51420.4	61591.6	49814.5	62235.3	C20526
MW0013061	2-(Methoxycarbonyl)-5-methyl-2,4-bis(3-methyl-2-butenyl)-6-(2-methyl-1-oxopropyl)-5-(4-methyl-3-pentenyl)cyclohexanone	2-(甲氧羰基)-5-甲基-2,4-双(3-甲基-2-丁烯基)-6-(2-甲基-1-氧丙基)-5-(4-甲基-3-戊烯基)环己酮	Aldehyde,Ketones,Esters	醛、酮、酯类	Ketones	酮类	C29H46O4	3	0.7495	-	TRUE	TRUE	TRUE	2716.11	3376.91	4742.79	4592.38	3779.83	2211.05	31531.3	47945.4	28403.4	34653.8	26199	31979	1377.81	1012.11	918.441	1351.43	1056	1482.3	3397.91	4619.36	4464.82	4895.67	5878.72	27.687	-
MW0010840	(17alpha,23S)-17,23-Epoxy-29-hydroxy-27-norlanosta-1,8-diene-3,15,24-trione	(17alpha,23S)-17,23-Epoxy-29-hydroxy-27-norlanosta-1,8-diene-3,15,24-trione	Aldehyde,Ketones,Esters	醛、酮、酯类	Ketones	酮类	C29H40O5	3	0.7271	-	FALSE	TRUE	TRUE	21.467	423.483	31.033	34.7	486.614	24.708	12290.6	12975.2	14734.1	13839.1	12843.5	13113.9	155.274	222.852	268.978	258.108	236.444	341.019	518.659	566.221	528.676	558.849	2.159	20.159	-
MW0054516	LysoPA(i-19:0/0:0)	LysoPA(i-19:0/0:0)	GP	甘油磷脂类	LPA	溶血磷脂酸	C22H45O7P	3	0.7075	-	FALSE	TRUE	FALSE	278.046	172.394	639.414	249.921	244.407	218.753	7620.45	12175.8	10927.7	6484.03	5475.58	5418.96	168.057	75.407	113.465	119.661	212.863	616.767	4103.43	5834.43	2341.86	1971.81	1179.92	944.51	-
MW0136949	7-Chloro-3,3',4',5,6,8-hexamethoxyflavone	7-Chloro-3,3',4',5,6,8-六甲氧基黄酮	Flavonoids	黄酮	Flavonoid	黄酮	C21H21ClO8	3	0.7005	-	FALSE	TRUE	TRUE	80023.1	89889.6	84195.1	96757.8	96946.9	85389.4	89945.8	100572	93870.6	76208	77776.8	70900.1	90628.2	113712	78989.3	74493.2	60719.1	50287.1	70268.1	60752.5	60084.7	35918.4	50911.8	73552.9	-
MW0056551	[(2R)-1-(10-methylundecanoyloxy)-3-phosphonooxypropan-2-yl] 10-methyldodecanoate	PA(i-12:0/a-13:0)	GP	甘油磷脂类	PA	磷脂酸	C28H55O8P	3	0.6983	-	FALSE	TRUE	FALSE	3117.48	2826.59	2634.94	3060.38	2742.03	2361.31	6521.74	6365.99	5250.85	3619.27	2953.49	3612.99	3317.38	3138.26	4301.56	3033.16	2925.3	6739.95	185.084	2964.05	1500.31	1146.85	890.261	1307.06	-
MW0056444	[(2R)-1-octanoyloxy-3-phosphonooxypropan-2-yl] tridecanoate	PA(8:0/13:0)	GP	甘油磷脂类	PA	磷脂酸	C24H47O8P	3	0.6936	-	FALSE	TRUE	TRUE	132.997	12.676	1774.83	16.965	118.332	1157.5	1361.21	1241.14	951.448	309.897	902.052	830.845	223.047	137.622	568.631	638.139	430.956	397.797	8052.3	7946.11	7117.78	9436.19	7252.1	8803.07	-
MW0140371	(3R,2'S)-Myxol 2'-(2,4-di-O-methyl-alpha-L-fucoside)	(3R,2'S)-Myxol 2'-(2,4-二-O-甲基-α-L-岩藻糖苷)	Aldehyde,Ketones,Esters	醛、酮、酯类	Aldehydes	醛类	C48H70O7	3	0.6626	-	TRUE	TRUE	TRUE	71087.4	62726.4	54340.9	39733	36584.9	49731.1	78258.1	60526.1	68304	75945.9	65391.1	85908.6	23940.8	5413.47	6650.28	20762.7	19968.2	48783.1	37667.9	26715.2	37469.8	61577.7	37439.1	88200.6	-
MW0053000	(4S)-4-[(6Z,9Z,12Z)-octadeca-6,9,12-trienoyl]oxy-4-(trimethylazaniumyl)butanoate	-	FA	脂肪酰类	CAR	酰基肉碱	C25H43NO4	3	0.6573	-	TRUE	TRUE	FALSE	51.974	43.748	2034.79	68.591	141.265	65.077	2580.96	7456.71	7379.62	9863.76	3591.78	7304.31	2669.98	2424.05	2757.18	2128.31	4417.68	2815.78	1146.89	909.365	1405.71	1546.74	1247.49	1121.32	-
MW0055514	Oxepahyperforin	奥西帕海福林	Terpenoids	萜类	Ditepenoids	二萜	C35H52O5	3	0.6537	-	TRUE	TRUE	TRUE	2797.32	930.646	860.645	1147.63	2122.5	1299.55	9491.9	13993	17497.7	11900.6	7804.39	9979.82	2855.86	4330.4	2204.91	2171.05	5093.28	4121.12	30587.7	39152.4	28616.4	28192.5	28054.6	30413	-
MW0129423	{8-[2-(acetyloxy)propan-2-yl]-2-oxo-2H,8H,9H-furo[2,3-h]chromen-9-yl}oxidanesulfonic acid	{8-[2-(乙酰氧基）丙-2-基]-2-氧代-2H，8H，9H-呋喃并[2，3-h]苯并吡喃-9-基}氧烷磺酸	Organic acid and Its derivatives	有机酸及其衍生物	Organic acid and Its derivatives	有机酸及其衍生物	C16H16O9S	3	0.651	-	FALSE	TRUE	TRUE	285684	322133	340460	341360	293228	246946	387684	375562	573001	479644	365701	300559	248758	297303	300234	300361	514533	622836	784140	662519	431545	452652	639601	579164	-
MW0147026	Calcium;trisodium;2-[[2-[bis(carboxylatomethyl)amino]-3-(4-ethoxyphenyl)propyl]-[2-[bis(carboxylatomethyl)amino]ethyl]amino]acetate	钙；三钠；2-[[2-[双(羧甲基)氨基]-3-(4-乙氧基苯基)丙基]-[2-[双(羧甲基)氨基]乙基]氨基]乙酸盐	Organic acid and Its derivatives	有机酸及其衍生物	Organic acid and Its derivatives	有机酸及其衍生物	C23H28CaN3Na3O11	3	0.6381	-	FALSE	TRUE	FALSE	94139.5	42253.1	26133.6	55577.8	44717.4	47615.3	58454.6	68111.6	41448.3	64716.5	82319.8	118336	32830.4	30719	53139.3	36613.1	29473.7	32459.2	189013	98908.1	245981	221436	110424	227643	C20358
MW0111911	{[(2R,3S,4R,5R)-3,4-dihydroxy-5-[(formamidomethanimidoyl)amino]oxolan-2-yl]oxy}phosphonic acid	2-(甲酰胺基)-N1-(5-磷酸-D-核糖基）乙am	Others	其他	Others	其他	C6H12N3O8P	3	0.6377	-	FALSE	TRUE	FALSE	78436	81328.2	85103	95380.4	86751.2	82719.4	85134.7	74115.2	85306.7	77875.9	81335	80063.3	98734.5	115363	76954.9	83844.5	75215.3	59497.5	64108.2	44474.8	65691.5	64554.4	73527	65924.2	-
MW0124717	L-Stercobilinogen	L-粪胆碱原	Heterocyclic compounds	杂环化合物	Heterocyclic compounds	杂环化合物	C33H48N4O6	3	0.6332	-	FALSE	TRUE	TRUE	128.709	63.326	253.441	87.854	157.979	159.442	70.885	415.069	537.548	127.697	122.046	317.227	100.689	163.059	229.832	72.148	46.693	159.613	1238.08	1016.04	1048.34	576.564	1047.87	990.621	C05789
MW0003445	3-(3,4-dimethoxyphenyl)-N-[2-(3,4-dimethoxyphenyl)-2-(sulfooxy)ethyl]prop-2-enimidic acid	6-[6-(2-{[2-(3,4-二甲氧基苯基）乙基]-C-羟基碳酰胺基}乙基-1-烯-1-基)-2,3-二甲氧基苯氧基]-3,4,5-三羟基氧烷-2-羧酸	Benzene and substituted derivatives	苯及其衍生物	Benzene and substituted derivatives	苯及其衍生物	C21H25NO9S	3	0.6291	-	TRUE	TRUE	FALSE	152156	132419	145980	197396	131577	140713	17744.1	28754.7	36253.8	57051.2	26623.4	23290.2	52642.1	63675.9	70919.2	44985.9	48317.9	46165.3	105704	79010.3	161474	135586	151627	170217	-
MW0013661	2-Stearoylglycerophosphoglycerol	2-硬脂酰甘油磷酸甘油	GP	甘油磷脂类	PG	磷脂酰甘油	C24H49O9P	3	0.626	-	TRUE	TRUE	FALSE	17607.3	41515.2	40677.7	38096.3	72111.1	41235.7	2091.79	11736.9	15452.1	6147	4215.88	3229.29	7106.84	16510	16732.2	13789.5	36246.9	16909.5	35925.4	46522.9	38909.2	37893	38603.2	29629.9	-
MW0145000	2,2':5',2''-Terthiophene	α-三噻吩基；三噻吩	Heterocyclic compounds	杂环化合物	Heterocyclic compounds	杂环化合物	C12H8S3	3	0.6193	-	TRUE	TRUE	TRUE	10622.2	19058.1	20796.4	21095	20415.6	20024.1	19803.3	19128.8	24912.8	19259.4	18464.3	17706.2	43905.3	44312.9	29799.6	30885.5	31612	14847.7	34131.7	11132.4	34796.7	36412.3	34770.6	36219.2	C08460
MW0159783	Selenophosphoric acid	硒磷酸	Others	其他	Metal, Non-metal and related compounds	金属、非金属及相关物质	H3PO3Se	3	0.6171	-	FALSE	TRUE	TRUE	3218.53	3743.35	4119.49	3114.66	2022.87	2656.14	6569.86	4255.77	3824.44	4313.17	2153.41	2307.27	11198.7	6549.98	5414.09	6269.03	2426.24	3034.86	7309.87	3582.29	11045	10447.4	10600.3	10611.2	C05172
MW0103396	5-Fluoro-2'-deoxyuridine-5'-monophosphate	5-氟脱氧尿苷单磷酸	Nucleotide and Its metabolites	核苷酸及其代谢物	Nucleotide and Its metabolites	核苷酸及其代谢物	C9H12FN2O8P	3	0.6088	-	FALSE	TRUE	FALSE	12658	13811.7	13074.4	14935.7	16145.1	16301.9	10899.7	14153.1	14118	13941.6	13725.2	11556.6	16466.2	17723	11959.8	13421.3	13900.1	11615.1	9456.26	6214.47	10125.7	11174.5	11734.9	13276.7	C04242
MW0157399	Terpendole G	三萜G	Terpenoids	萜类	Terpenoids	萜类	C28H37NO4	3	0.6004	-	TRUE	TRUE	FALSE	852893	836373	885650	1.04342e+06	992214	860026	225528	274703	279395	256331	209566	184587	462348	788474	675593	709443	748339	803150	465255	377928	317118	289436	291943	263420	C20586
MW0138209	Gallagic acid	-	Organic acid and Its derivatives	有机酸及其衍生物	Organic acid and Its derivatives	有机酸及其衍生物	C28H12O16	3	0.5957	-	TRUE	TRUE	TRUE	2187.29	3623.39	2922.32	4526.43	3232.45	3369	1351.55	765.712	818.086	1276.11	1054.57	898.372	4372.11	5156.98	7559.18	5226.11	3750.75	6571.49	8899.72	5199.2	6904.34	10496.8	11568.5	6456.48	-
MW0134125	5,7-Dihydroxy-2-phenyl-8-[3,4,5-trihydroxy-6-(hydroxymethyl)oxan-2-yl]-6-(3,4,5-trihydroxyoxan-2-yl)chromen-4-one	5，7-二羟基-2-苯基-8-[3，4，5-三羟基-6-(羟甲基）恶烷-2-基]-6-(3，4，5-三羟基恶烷-2-基)-4H-苯并吡喃-4-酮	Aldehyde,Ketones,Esters	醛、酮、酯类	Ketones	酮类	C26H28O13	3	0.5902	-	FALSE	TRUE	TRUE	17006.1	14828.3	18246.9	18893.6	17856	16346.6	15060.5	17134.4	18847.8	15521.9	17497.6	15538.2	14974.5	19264.3	13475.9	14956.2	15902.4	10004.6	11519.6	9484.54	11471.1	12385.8	14281.6	13226	-
MW0060276	PE-NMe2(16:1(9Z)/16:1(9Z))	PE-NMe2(16:1(9Z)/16:1(9Z))	GP	甘油磷脂类	PE	磷脂酰乙醇胺	C39H74NO8P	3	0.5853	-	TRUE	TRUE	FALSE	7481.8	12343.5	14132.1	19984.6	20207.9	23082.3	1726.2	1689.42	1691.98	1583.34	955.836	3415.79	4975.3	2623.07	5770.62	6747.42	6203.25	2476.61	22053	15640.7	8491.99	8887.73	6464.1	1425.75	-
MW0056988	PC(18:1(11Z)/18:2(9Z,12Z))	PC(18:1(11Z)/18:2(9Z,12Z))	GP	甘油磷脂类	PC	磷脂酰胆碱	C44H82NO8P	3	0.5572	-	TRUE	TRUE	TRUE	83476.6	278178	126015	322186	198642	114105	118844	153940	304979	227953	137946	171511	521094	392332	450612	419412	358979	516099	246220	239988	325729	280715	290517	222559	-
MW0060334	PE-NMe2(18:1(11Z)/16:1(9Z))	PE-NMe2(18:1(11Z)/16:1(9Z))	GP	甘油磷脂类	PE	磷脂酰乙醇胺	C41H78NO8P	3	0.556	-	FALSE	TRUE	FALSE	23431.5	24658.9	21585.3	14264.9	2557.06	6798.44	1181.67	1795.34	2845.42	2115.49	938.501	2950.1	17163.1	25003.1	15155.8	20723.7	17376.7	17496.2	3761.62	3546.13	3294.13	4019.31	5031.11	1896.46	-
MW0060337	PE-NMe2(18:1(11Z)/18:1(9Z))	PE-NMe2(18:1(11Z)/18:1(9Z))	GP	甘油磷脂类	PE	磷脂酰乙醇胺	C43H82NO8P	3	0.5547	-	FALSE	TRUE	FALSE	119357	137170	156809	327856	110941	116046	13428	13427.5	18581	17180.3	11871.6	15851.2	114168	145423	118868	222075	129499	128621	15979.7	28186.6	30271.6	35253.3	28085.6	23419.9	-
MW0057001	1-(11Z-octadecenoyl)-2-(13Z-docosenoyl)-sn-glycero-3-phosphocholine	PC(18:1(11Z)/22:1(13Z))	GP	甘油磷脂类	PC	磷脂酰胆碱	C48H92NO8P	3	0.5515	-	FALSE	TRUE	FALSE	9652.65	8397.98	5151.25	7618.8	8273.93	7263.27	801.221	2011.22	1179.51	598.047	539.399	1229.35	11626.4	7632.42	10244.8	10350.7	5873.6	5892.52	11280.5	3998.24	2618.47	3456.5	4106.68	3640.19	-
MW0113556	6-[5-(2-{[2-(3,4-dimethoxyphenyl)ethyl]-C-hydroxycarbonimidoyl}eth-1-en-1-yl)-2-methoxyphenoxy]-3,4,5-trihydroxyoxane-2-carboxylic acid	N-[2-(3,4-二甲氧基苯基）乙基]-3-[4-甲氧基-3-(磺氧基）苯基]丙-2-亚氨基甲酸	Benzene and substituted derivatives	苯及其衍生物	Benzene and substituted derivatives	苯及其衍生物	C26H31NO11	3	0.5512	-	FALSE	TRUE	FALSE	34299.1	30429.3	40637.2	36836.5	30788.5	32651.2	38683.7	34392.1	35005.8	28079.6	20913.4	34444.7	45040.5	47491.2	30562.4	30777.7	30959.8	16968.6	18637.5	11193.1	20181.2	18347.6	22817.3	21702.8	-
MW0057062	PC(18:2(9Z,12Z)/20:3(5Z,8Z,11Z))	PC(18:2(9Z,12Z)/20:3(5Z,8Z,11Z))	GP	甘油磷脂类	PC	磷脂酰胆碱	C46H82NO8P	3	0.5504	-	FALSE	TRUE	FALSE	24347.5	12944.1	17913.2	16799.7	18223.4	24508	41360.9	77846	146141	122447	113405	91704.1	119441	45413.1	43533.9	48145.6	8020.99	11283.8	40844.7	27497.1	31373.1	26204.4	28135.1	11954.2	-
MW0056783	1-Tetradecanoyl-2-pentadecanoyl-sn-glycero-3-phosphocholine	PC(14:0/15:0)	GP	甘油磷脂类	PC	磷脂酰胆碱	C37H74NO8P	3	0.5489	-	FALSE	TRUE	FALSE	2127.1	32136.1	100386	78790.1	85011.1	118202	44083.1	44802	120314	51449.6	41366.7	41838.4	41798	31941.6	27200.7	22026.5	85000.3	57959.4	128197	132706	153713	188548	140740	203296	-
MW0056882	1-Hexadecanoyl-2-pentadecanoyl-sn-glycero-3-phosphocholine	PC(16:0/15:0)	GP	甘油磷脂类	PC	磷脂酰胆碱	C39H78NO8P	3	0.5462	-	FALSE	TRUE	FALSE	609964	411080	658755	595011	597196	618328	181863	155067	203841	142267	104137	126062	319831	552675	413876	593517	695704	530943	403705	208998	160242	244525	299565	217550	C00157
MW0056916	1-(9Z-hexadecenoyl)-2-pentadecanoyl-glycero-3-phosphocholine	PC(16:1(9Z)/15:0)	GP	甘油磷脂类	PC	磷脂酰胆碱	C39H76NO8P	3	0.5461	-	TRUE	TRUE	TRUE	156094	209435	182462	196364	132099	217089	126054	166465	176746	123990	33891.6	83723.3	576524	672961	398094	407206	358443	322406	282106	231125	252187	234580	208757	273264	-
MW0052825	7-(9Z-hexadecenoyloxy)-hexadecanoic acid	-	FA	脂肪酰类	FFA	游离脂肪酸	C32H60O4	3	0.5429	-	FALSE	TRUE	FALSE	5067.3	4137.32	7414.69	5103.58	5740.67	4686.48	403.937	140.872	166.916	25.925	16.388	66.498	4922.24	4541.39	5286.83	4505.7	7235.13	7179.65	1766.31	2656.72	1263.55	1467.82	1322.2	1449.5	-
MW0057082	PC(18:3(6Z,9Z,12Z)/15:0)	PC(18:3(6Z,9Z,12Z)/15:0)	GP	甘油磷脂类	PC	磷脂酰胆碱	C41H76NO8P	3	0.5425	-	TRUE	TRUE	FALSE	634832	465813	379382	554985	449111	512653	643863	743933	881769	630956	539468	517356	1.54562e+06	1.50048e+06	999920	842481	1.06938e+06	275240	562374	487744	443057	487221	451931	298472	-
MW0135751	6-{[2-(2,4-dihydroxyphenyl)-7-methoxy-6-(3-methylbut-1-en-1-yl)-3-(3-methylbut-2-en-1-yl)-4-oxo-4H-chromen-5-yl]oxy}-3,4,5-trihydroxyoxane-2-carboxylic acid	6-{4-[5，7-二羟基-6-(3-甲基丁-1-烯-1-基)-3-(3-甲基丁-2-烯-1-基)-4-氧代-4H-苯并吡喃-2-基]-3-羟基苯氧基}-3，4，5-三羟基氧烷-2-羧酸	Benzene and substituted derivatives	苯及其衍生物	Benzene and substituted derivatives	苯及其衍生物	C32H36O12	3	0.5364	-	TRUE	TRUE	TRUE	37795.5	33563.6	36474.8	43323	38014.2	40254	35533.4	37042.3	42370.7	37799.5	40991.5	34992.7	23931.5	36127.7	23568.2	25161.4	27240	25487.6	29562.4	35076.1	29691.4	28037.4	26693.5	27807	-
MW0049040	1-Hexadecanoyl-cyclophosphatidic acid	CPA（16：0/0：0）	GP	甘油磷脂类	PA	磷脂酸	C19H37O6P	3	0.5349	-	TRUE	TRUE	FALSE	2136.16	1480.53	1550.04	864.882	849.761	1520.83	7919.29	15816.3	11482	11253.2	9144.31	10394.5	3050.08	1416.8	2123.91	2849.26	3907.72	4730.8	15922.3	16600.7	12455.1	12026.5	15757.5	14218.2	-
MW0147408	Chlorbenside	氯苯甙	Others	其他	Others	其他	C13H10Cl2S	3	0.5324	-	FALSE	TRUE	TRUE	34410.9	29378.5	30264.1	31713.1	36940.6	33787.1	26515.1	28578	34261.9	25176.7	24174.5	27080.5	33393.3	35025.1	25230.9	29633.1	37601.9	29580	4072.64	13464.5	7108.69	19680.3	17408.6	702.565	C14584
MW0116191	[3-(6,7-dimethoxy-2H-1,3-benzodioxol-5-yl)propoxy]sulfonic acid	[3-(6，7-二甲氧基-2H-1，3-苯并间二氧杂环戊烯-5-基）丙氧基]磺酸	Organic acid and Its derivatives	有机酸及其衍生物	Organic acid and Its derivatives	有机酸及其衍生物	C12H16O8S	3	0.5295	-	FALSE	TRUE	FALSE	80389.5	78943.8	88806.1	76811.6	188664	179752	29382.5	28286.7	15345.7	37251.9	50195.6	28348.1	58909.3	154551	32563.6	48991.8	8681.38	26677.6	160430	43725.7	191435	110288	128314	95098.6	-
MW0056966	PC(18:0/20:5(5Z,8Z,11Z,14Z,17Z))	PC（18：0/20：5（5Z，8Z，11Z，14Z，17Z））	GP	甘油磷脂类	PC	磷脂酰胆碱	C46H82NO8P	3	0.5183	-	FALSE	TRUE	TRUE	5582.54	11229.4	15334.1	20435.5	18433.5	17975.3	54812.9	91256	116544	93044.5	72228.8	71027.2	33608	42789.5	24402	8847.41	5037.73	14955	30356.1	22201.7	25437	21981.7	11380.9	26768.3	-
MEDN1854	9,10-Dihydroxystearic acid	9,10-二羟基硬脂酸	FA	脂肪酰类	FFA	游离脂肪酸	C18H36O4	3	0.5177	-	TRUE	TRUE	TRUE	3578.15	2562.8	3246.12	2784.77	2825.88	3009.79	31305.5	36552.7	35303.7	36994	31612.6	30610.7	16.254	572.18	1013.72	1176.44	1170.52	2712.1	1961.07	2144.44	1381.76	1062.74	7.965	15.18	C19622
MW0141823	1-Palmitoyl-2-(5-hydroxy-8-oxo-6-octenedioyl)-sn-glycero-3-phosphatidylcholine	1-棕榈酰基-2-(5-羟基-8-氧代-6-辛烯二酰基)-sn-甘油-3-磷脂酰胆碱	GP	甘油磷脂类	PC	磷脂酰胆碱	C32H60NO11P	3	0.5163	-	FALSE	TRUE	FALSE	13.019	14.764	23.888	38.593	33.03	6.317	176.726	20.555	91.465	156.307	158.002	152.752	56.635	13.735	8.209	4.24	36.701	43.574	75.548	15.272	5.587	26.117	35.439	93.512	-
MW0056851	1-pentadecanoyl-2-(9Z-hexadecenoyl)-sn-glycero-3-phosphocholine	PC(15:0/16:1(9Z))	GP	甘油磷脂类	PC	磷脂酰胆碱	C39H76NO8P	3	0.5154	-	FALSE	TRUE	FALSE	80653.6	86988.1	69765	33938.7	17353.6	54781.8	41629.5	12222	41690.4	44614.4	34038.1	35502.4	74381.3	75606.9	44127	70341.2	63306.6	57210.6	63056.4	51326.1	50935.2	74866.8	58985.5	52415.4	C00157
